# Supplementary material for: Synergy-Promoted Specific Alkyltriphenylphosphonium Binding to CB[8]
Source: J Org Chem. 2025 Feb 10;90(12):4149–57. doi: 10.1021/acs.joc.4c02546 (PMC12123668; doi:10.1021/acs.joc.4c02546)
Supplement: Supplementary file 2 [file jo4c02546_si_002.zip]

Archive with 129 entries (54 files):
- S1/
- S1/kinetic_profiles_GFN2_xTB_ALPB_H2O/
- S1/kinetic_profiles_GFN2_xTB_ALPB_H2O/2/
- S1/kinetic_profiles_GFN2_xTB_ALPB_H2O/2/guest_exchange/
- S1/kinetic_profiles_GFN2_xTB_ALPB_H2O/2/guest_exchange/pathA/
- S1/kinetic_profiles_GFN2_xTB_ALPB_H2O/2/guest_exchange/pathA/2/
- S1/kinetic_profiles_GFN2_xTB_ALPB_H2O/2/guest_exchange/pathA/2/2.xyz
- S1/kinetic_profiles_GFN2_xTB_ALPB_H2O/2/guest_exchange/pathA/CB8/
- S1/kinetic_profiles_GFN2_xTB_ALPB_H2O/2/guest_exchange/pathA/CB8/cb8.xyz
- S1/kinetic_profiles_GFN2_xTB_ALPB_H2O/2/guest_exchange/pathA/I1/
- S1/kinetic_profiles_GFN2_xTB_ALPB_H2O/2/guest_exchange/pathA/I1/I1.xyz
- S1/kinetic_profiles_GFN2_xTB_ALPB_H2O/2/guest_exchange/pathA/Im/
- S1/kinetic_profiles_GFN2_xTB_ALPB_H2O/2/guest_exchange/pathA/Im/Im.xyz
- S1/kinetic_profiles_GFN2_xTB_ALPB_H2O/2/guest_exchange/pathA/TS1/
- S1/kinetic_profiles_GFN2_xTB_ALPB_H2O/2/guest_exchange/pathA/TS1/TS1.xyz
- S1/kinetic_profiles_GFN2_xTB_ALPB_H2O/2/guest_exchange/pathB/
- S1/kinetic_profiles_GFN2_xTB_ALPB_H2O/2/guest_exchange/pathB/2/
- S1/kinetic_profiles_GFN2_xTB_ALPB_H2O/2/guest_exchange/pathB/2/2.xyz
- S1/kinetic_profiles_GFN2_xTB_ALPB_H2O/2/guest_exchange/pathB/CB8/
- S1/kinetic_profiles_GFN2_xTB_ALPB_H2O/2/guest_exchange/pathB/CB8/cb8.xyz
- S1/kinetic_profiles_GFN2_xTB_ALPB_H2O/2/guest_exchange/pathB/I1p/
- S1/kinetic_profiles_GFN2_xTB_ALPB_H2O/2/guest_exchange/pathB/I1p/I3.xyz
- S1/kinetic_profiles_GFN2_xTB_ALPB_H2O/2/guest_exchange/pathB/I2p/
- S1/kinetic_profiles_GFN2_xTB_ALPB_H2O/2/guest_exchange/pathB/I2p/I2p.xyz
- S1/kinetic_profiles_GFN2_xTB_ALPB_H2O/2/guest_exchange/pathB/Imp/
- S1/kinetic_profiles_GFN2_xTB_ALPB_H2O/2/guest_exchange/pathB/Imp/Im.xyz
- S1/kinetic_profiles_GFN2_xTB_ALPB_H2O/2/guest_exchange/pathB/TS1p/
- S1/kinetic_profiles_GFN2_xTB_ALPB_H2O/2/guest_exchange/pathB/TS1p/TS1p.xyz
- S1/kinetic_profiles_GFN2_xTB_ALPB_H2O/2/guest_exchange/pathB/TS2p/
- S1/kinetic_profiles_GFN2_xTB_ALPB_H2O/2/guest_exchange/pathB/TS2p/TS2.xyz
- S1/kinetic_profiles_GFN2_xTB_ALPB_H2O/2/phenyl_exchange/
- S1/kinetic_profiles_GFN2_xTB_ALPB_H2O/2/phenyl_exchange/pathC/
- S1/kinetic_profiles_GFN2_xTB_ALPB_H2O/2/phenyl_exchange/pathC/I2/
- S1/kinetic_profiles_GFN2_xTB_ALPB_H2O/2/phenyl_exchange/pathC/I2/I2.xyz
- S1/kinetic_profiles_GFN2_xTB_ALPB_H2O/2/phenyl_exchange/pathC/I3/
- S1/kinetic_profiles_GFN2_xTB_ALPB_H2O/2/phenyl_exchange/pathC/I3/I3.xyz
- S1/kinetic_profiles_GFN2_xTB_ALPB_H2O/2/phenyl_exchange/pathC/I4/
- S1/kinetic_profiles_GFN2_xTB_ALPB_H2O/2/phenyl_exchange/pathC/I4/I4.xyz
- S1/kinetic_profiles_GFN2_xTB_ALPB_H2O/2/phenyl_exchange/pathC/Im/
- S1/kinetic_profiles_GFN2_xTB_ALPB_H2O/2/phenyl_exchange/pathC/Im/Im.xyz
- S1/kinetic_profiles_GFN2_xTB_ALPB_H2O/2/phenyl_exchange/pathC/TS2/
- S1/kinetic_profiles_GFN2_xTB_ALPB_H2O/2/phenyl_exchange/pathC/TS2/TS2.xyz
- S1/kinetic_profiles_GFN2_xTB_ALPB_H2O/2/phenyl_exchange/pathC/TS3/
- S1/kinetic_profiles_GFN2_xTB_ALPB_H2O/2/phenyl_exchange/pathC/TS3/TS3.xyz
- S1/kinetic_profiles_GFN2_xTB_ALPB_H2O/2/phenyl_exchange/pathC/TS4/
- S1/kinetic_profiles_GFN2_xTB_ALPB_H2O/2/phenyl_exchange/pathC/TS4/TS4.xyz
- S1/kinetic_profiles_GFN2_xTB_ALPB_H2O/2/phenyl_exchange/pathC/TS5/
- S1/kinetic_profiles_GFN2_xTB_ALPB_H2O/2/phenyl_exchange/pathC/TS5/TS5.xyz
- S1/kinetic_profiles_GFN2_xTB_ALPB_H2O/7/
- S1/kinetic_profiles_GFN2_xTB_ALPB_H2O/7/guest_exchange/
- S1/kinetic_profiles_GFN2_xTB_ALPB_H2O/7/guest_exchange/7/
- S1/kinetic_profiles_GFN2_xTB_ALPB_H2O/7/guest_exchange/7/7.xyz
- S1/kinetic_profiles_GFN2_xTB_ALPB_H2O/7/guest_exchange/I1/
- S1/kinetic_profiles_GFN2_xTB_ALPB_H2O/7/guest_exchange/I1/I1.xyz
- S1/kinetic_profiles_GFN2_xTB_ALPB_H2O/7/guest_exchange/Im/
- S1/kinetic_profiles_GFN2_xTB_ALPB_H2O/7/guest_exchange/Im/Im.xyz
- S1/kinetic_profiles_GFN2_xTB_ALPB_H2O/7/guest_exchange/TS1/
- S1/kinetic_profiles_GFN2_xTB_ALPB_H2O/7/guest_exchange/TS1/TS1.xyz
- S1/kinetic_profiles_GFN2_xTB_ALPB_H2O/7/phenyl_exchange/
- S1/kinetic_profiles_GFN2_xTB_ALPB_H2O/7/phenyl_exchange/7/
- S1/kinetic_profiles_GFN2_xTB_ALPB_H2O/7/phenyl_exchange/7/7.xyz
- S1/kinetic_profiles_GFN2_xTB_ALPB_H2O/7/phenyl_exchange/I1/
- S1/kinetic_profiles_GFN2_xTB_ALPB_H2O/7/phenyl_exchange/I1/I1.xyz
- S1/kinetic_profiles_GFN2_xTB_ALPB_H2O/7/phenyl_exchange/I2/
- S1/kinetic_profiles_GFN2_xTB_ALPB_H2O/7/phenyl_exchange/I2/I2.xyz
- S1/kinetic_profiles_GFN2_xTB_ALPB_H2O/7/phenyl_exchange/Im/
- S1/kinetic_profiles_GFN2_xTB_ALPB_H2O/7/phenyl_exchange/Im/Im.xyz
- S1/kinetic_profiles_GFN2_xTB_ALPB_H2O/7/phenyl_exchange/Im'/
- S1/kinetic_profiles_GFN2_xTB_ALPB_H2O/7/phenyl_exchange/Im'/Imp.xyz
- S1/kinetic_profiles_GFN2_xTB_ALPB_H2O/7/phenyl_exchange/TS1/
- S1/kinetic_profiles_GFN2_xTB_ALPB_H2O/7/phenyl_exchange/TS1/TS1.xyz
- S1/kinetic_profiles_GFN2_xTB_ALPB_H2O/7/phenyl_exchange/TS2/
- S1/kinetic_profiles_GFN2_xTB_ALPB_H2O/7/phenyl_exchange/TS2/TS2.xyz
- S1/kinetic_profiles_GFN2_xTB_ALPB_H2O/7/phenyl_exchange/TS3/
- S1/kinetic_profiles_GFN2_xTB_ALPB_H2O/7/phenyl_exchange/TS3/TS3.xyz
- S1/representative_minima_r2scan3c_cpcm_water/
- S1/representative_minima_r2scan3c_cpcm_water/1/
- S1/representative_minima_r2scan3c_cpcm_water/1/1/
- S1/representative_minima_r2scan3c_cpcm_water/1/1/1.xyz
- S1/representative_minima_r2scan3c_cpcm_water/1/1@CB8/
- S1/representative_minima_r2scan3c_cpcm_water/1/1@CB8/1@CB8.xyz
- S1/representative_minima_r2scan3c_cpcm_water/2/
- S1/representative_minima_r2scan3c_cpcm_water/2/2/
- S1/representative_minima_r2scan3c_cpcm_water/2/2/2.xyz
- S1/representative_minima_r2scan3c_cpcm_water/2/2@CB8/
- S1/representative_minima_r2scan3c_cpcm_water/2/2@CB8/2@CB8.xyz
- S1/representative_minima_r2scan3c_cpcm_water/3/
- S1/representative_minima_r2scan3c_cpcm_water/3/3/
- S1/representative_minima_r2scan3c_cpcm_water/3/3/3.xyz
- S1/representative_minima_r2scan3c_cpcm_water/3/3@CB7/
- S1/representative_minima_r2scan3c_cpcm_water/3/3@CB7/3@CB7.xyz
- S1/representative_minima_r2scan3c_cpcm_water/3/3@CB8/
- S1/representative_minima_r2scan3c_cpcm_water/3/3@CB8/3@CB8.xyz
- S1/representative_minima_r2scan3c_cpcm_water/3H/
- S1/representative_minima_r2scan3c_cpcm_water/3H/3H/
- S1/representative_minima_r2scan3c_cpcm_water/3H/3H/3H.xyz
- S1/representative_minima_r2scan3c_cpcm_water/3H/3H@CB7/
- S1/representative_minima_r2scan3c_cpcm_water/3H/3H@CB7/3H@CB7.xyz
- S1/representative_minima_r2scan3c_cpcm_water/3H/3H@CB8/
- S1/representative_minima_r2scan3c_cpcm_water/3H/3H@CB8/3H@CB8.xyz
- S1/representative_minima_r2scan3c_cpcm_water/4/
- S1/representative_minima_r2scan3c_cpcm_water/4/4/
- S1/representative_minima_r2scan3c_cpcm_water/4/4/4.xyz
- S1/representative_minima_r2scan3c_cpcm_water/4/4@CB8/
- S1/representative_minima_r2scan3c_cpcm_water/4/4@CB8/4@CB8.xyz
- S1/representative_minima_r2scan3c_cpcm_water/5/
- S1/representative_minima_r2scan3c_cpcm_water/5/5/
- S1/representative_minima_r2scan3c_cpcm_water/5/5/5.xyz
- S1/representative_minima_r2scan3c_cpcm_water/5/5@CB8/
- S1/representative_minima_r2scan3c_cpcm_water/5/5@CB8/5@CB8.xyz
- S1/representative_minima_r2scan3c_cpcm_water/6/
- S1/representative_minima_r2scan3c_cpcm_water/6/6/
- S1/representative_minima_r2scan3c_cpcm_water/6/6/6.xyz
- S1/representative_minima_r2scan3c_cpcm_water/6/6@CB8/
- S1/representative_minima_r2scan3c_cpcm_water/6/6@CB8/6@CB8.xyz
- S1/representative_minima_r2scan3c_cpcm_water/7/
- S1/representative_minima_r2scan3c_cpcm_water/7/7/
- S1/representative_minima_r2scan3c_cpcm_water/7/7/7.xyz
- S1/representative_minima_r2scan3c_cpcm_water/7/7@CB8/
- S1/representative_minima_r2scan3c_cpcm_water/7/7@CB8/7@CB8.xyz
- S1/representative_minima_r2scan3c_cpcm_water/8/
- S1/representative_minima_r2scan3c_cpcm_water/8/8/
- S1/representative_minima_r2scan3c_cpcm_water/8/8/8.xyz
- S1/representative_minima_r2scan3c_cpcm_water/8/8@CB8/
- S1/representative_minima_r2scan3c_cpcm_water/8/8@CB8/8@CB8.xyz
- S1/representative_minima_r2scan3c_cpcm_water/CB7/
- S1/representative_minima_r2scan3c_cpcm_water/CB7/cb7.xyz
- S1/representative_minima_r2scan3c_cpcm_water/CB8/
- S1/representative_minima_r2scan3c_cpcm_water/CB8/cb8.xyz
