# Supplementary material for: Synergy-Promoted Specific Alkyltriphenylphosphonium Binding to CB[8]
Source: J Org Chem. 2025 Feb 10;90(12):4149–57. doi: 10.1021/acs.joc.4c02546 (PMC12123668; doi:10.1021/acs.joc.4c02546)
Supplement: Supplementary file 2 [file jo4c02546_si_002.zip › S1/kinetic_profiles_GFN2_xTB_ALPB_H2O/2/guest_exchange/pathA/2/2.xyz]

61
	Energy:  -53593.8702775
C          5.56841       -1.15077        1.77525
C          6.05445       -1.41659        0.50261
C          5.67414       -0.60511       -0.54934
N          4.85295        0.42800       -0.35721
C          4.40650        1.24472       -1.47716
C          2.92583        1.02744       -1.69519
C          2.46215       -0.23234       -2.05515
C          1.10685       -0.46164       -2.19509
C          0.19362        0.56620       -1.98700
C         -1.28008        0.28764       -2.05574
P         -1.86985       -0.04562       -0.35466
C         -0.77497       -1.28388        0.36412
C         -1.17300       -2.61598        0.42005
C         -0.29187       -3.57052        0.89807
C          0.97882       -3.19981        1.30993
C          1.37449       -1.87186        1.24868
C          0.50381       -0.90834        0.77486
C         -1.84967        1.46871        0.62852
C         -1.38146        1.47317        1.93868
C         -1.43243        2.64351        2.67607
C         -1.95772        3.79794        2.11715
C         -2.44785        3.78502        0.81936
C         -2.40140        2.62176        0.07382
C         -3.56920       -0.64621       -0.37658
C         -4.14793       -0.94361        0.85662
C         -5.45453       -1.38918        0.90754
C         -6.18369       -1.53071       -0.26498
C         -5.60833       -1.22605       -1.48834
C         -4.29852       -0.78088       -1.55213
C          0.66090        1.83167       -1.65333
C          2.01766        2.05949       -1.50369
C          4.37174        0.70257        0.86022
C          4.71139       -0.06963        1.95055
H          6.72128       -2.24342        0.32352
H          6.03552       -0.78253       -1.55091
H          4.96501        0.96586       -2.37167
H          4.60183        2.29572       -1.25619
H          3.15540       -1.04184       -2.22222
H          0.75715       -1.44564       -2.46703
H         -1.48069       -0.60856       -2.64913
H         -1.83681        1.13349       -2.46535
H         -2.16349       -2.90158        0.09700
H         -0.59736       -4.60406        0.94738
H          1.65916       -3.94999        1.68129
H          2.36300       -1.59120        1.57570
H          0.80328        0.12778        0.72616
H         -0.98349        0.57199        2.38033
H         -1.06746        2.65519        3.69106
H         -1.99511        4.70806        2.69542
H         -2.87015        4.68179        0.39315
H         -2.80102        2.61019       -0.92965
H         -3.57267       -0.82655        1.76441
H         -5.90913       -1.62526        1.85696
H         -7.20454       -1.87764       -0.22323
H         -6.18300       -1.33529       -2.39489
H         -3.86061       -0.54494       -2.50934
H         -0.03513        2.64266       -1.50426
H          2.36249        3.04771       -1.24171
H          3.70854        1.54981        0.94850
H          4.31561        0.17230        2.92312
H          5.84970       -1.77092        2.61076
