# Supplementary material for: Synergy-Promoted Specific Alkyltriphenylphosphonium Binding to CB[8]
Source: J Org Chem. 2025 Feb 10;90(12):4149–57. doi: 10.1021/acs.joc.4c02546 (PMC12123668; doi:10.1021/acs.joc.4c02546)
Supplement: Supplementary file 2 [file jo4c02546_si_002.zip › S1/kinetic_profiles_GFN2_xTB_ALPB_H2O/2/guest_exchange/pathA/CB8/cb8.xyz]

144
	Energy: -180126.9267648
C         -4.56838        4.47351        0.48665
H         -5.08152        5.42112        0.69966
N         -3.94920        4.52866       -0.81390
C         -4.33372        3.49493       -1.62691
O         -3.99740        3.33400       -2.78103
N         -5.25343        2.74269       -0.94449
C         -6.08814        1.77096       -1.59506
N         -5.82105        0.40334       -1.24426
C         -5.30457       -0.49572       -2.14006
O         -4.86083       -0.23216       -3.23761
N         -5.48335       -1.75303       -1.62565
C         -5.34511       -2.93848       -2.42567
N         -4.22608       -3.77512       -2.09045
C         -3.16074       -3.94859       -2.93446
O         -2.94498       -3.31794       -3.94776
N         -2.44770       -5.03294       -2.49488
C         -1.46082       -5.68627       -3.30938
N         -0.10625       -5.56080       -2.84700
C          0.84144       -4.85098       -3.53677
O          0.63552       -4.12206       -4.48403
N          2.07077       -5.19938       -3.04213
C          3.29345       -4.89070       -3.73055
N          4.13575       -3.92669       -3.07815
C          4.36726       -2.68186       -3.60194
O          3.78659       -2.18734       -4.54493
N          5.44436       -2.14359       -2.94806
C          6.15120       -0.99553       -3.44506
N          6.02069        0.19397       -2.64991
C          5.34759        1.30252       -3.09172
O          4.66502        1.36947       -4.09204
N          5.67458        2.34894       -2.26976
C          5.40262        3.71556       -2.62017
N          4.41593        4.37003       -1.80625
C          3.19497        4.75193       -2.29725
O          2.73624        4.44963       -3.37857
N          2.63564        5.62579       -1.40217
C          1.51729        6.46209       -1.74056
N          0.29535        6.15876       -1.04842
C         -0.80749        5.66026       -1.69096
O         -0.84510        5.26262       -2.83614
N         -1.88167        5.79745       -0.85140
C         -1.51946        6.35196        0.42880
H         -2.13039        7.23987        0.64093
N         -1.60273        5.42091        1.52613
C         -2.82450        5.11094        2.21562
N         -3.66690        4.14704        1.56317
C         -3.89659        2.90133        2.08570
O         -3.31358        2.40580        3.02673
N         -4.97462        2.36319        1.43324
C         -5.68064        1.21499        1.93114
N         -5.55218        0.02601        1.13489
C         -4.88004       -1.08364        1.57540
O         -4.19667       -1.15204        2.57508
N         -5.20912       -2.12914        0.75312
C         -4.93825       -3.49636        1.10198
N         -3.95133       -4.15047        0.28804
C         -2.73126       -4.53429        0.77972
O         -2.27360       -4.23461        1.86222
N         -2.17165       -5.40686       -0.11643
C         -1.05365       -6.24396        0.22108
N          0.16898       -5.93927       -0.46922
C          1.27060       -5.43998        0.17474
O          1.30676       -5.04344        1.32036
N          2.34570       -5.57503       -0.66400
C          3.70124       -5.45094       -0.20382
N          4.41284       -4.30568       -0.70005
C          4.79570       -3.27088        0.11243
O          4.45679       -3.10839        1.26558
N          5.71682       -2.51947       -0.56900
C          6.55106       -1.54790        0.08245
N          6.28560       -0.18035       -0.26981
C          5.76947        0.71998        0.62492
O          5.32493        0.45780        1.72248
N          5.94976        1.97667        0.10950
C          5.81206        3.16311        0.90812
N          4.69282        3.99938        0.57272
C          3.62858        4.17467        1.41775
O          3.41414        3.54622        2.43268
N          2.91514        5.25821        0.97685
C          1.92852        5.91270        1.79073
N          0.57364        5.78550        1.32982
C         -0.37265        5.07469        2.02046
O         -0.16523        4.34658        2.96801
C          0.00399        6.60613        0.29066
H          0.32335        7.64950        0.41710
C          3.45550        5.82500       -0.23326
H          3.65492        6.89583       -0.09109
C          4.70064        4.94486       -0.51538
H          5.66070        5.47794       -0.54405
C          6.55655        1.95966       -1.19787
H          7.45658        2.58940       -1.20348
C          6.79540        0.45031       -1.46177
H          7.84176        0.15804       -1.62422
C          5.94927       -3.00325       -1.90694
H          7.02121       -3.18906       -2.05896
C          5.03482       -4.25225       -1.99932
H          5.54806       -5.20029       -2.21019
C          1.98552       -6.12998       -1.94468
H          2.59666       -7.01806       -2.15548
C          0.46182       -6.38389       -1.80881
H          0.14223       -7.42686       -1.93782
C         -2.98997       -5.60265       -1.28695
H         -3.18969       -6.67302       -1.43215
C         -4.23510       -4.72269       -1.00419
H         -5.19534       -5.25554       -0.97738
C         -6.09056       -1.73785       -0.31837
H         -6.99085       -2.36725       -0.31404
C         -6.32891       -0.22880       -0.05234
H         -7.37498        0.06333        0.11220
C         -5.48259        3.22430        0.39475
H         -6.55420        3.40947        0.54984
C         -3.23786        5.67418       -1.30988
H         -5.89142        1.86124       -2.66962
H         -7.13680        1.99562       -1.36323
H         -5.18464       -2.60186       -3.45643
H         -6.26508       -3.53028       -2.33991
H         -1.71160       -6.75227       -3.37916
H         -1.50032       -5.20454       -4.29316
H          3.00676       -4.45279       -4.69365
H          3.86254       -5.81840       -3.86990
H          5.71887       -0.76371       -4.42526
H          7.21573       -1.24717       -3.53005
H          5.00531        3.70199       -3.64165
H          6.33831        4.28609       -2.56576
H          1.31937        6.30179       -2.80668
H          1.78573        7.50692       -1.53944
H         -3.39404        6.03815        2.35641
H         -2.53641        4.67237        3.17800
H         -6.74491        1.46689        2.01878
H         -5.24617        0.98225        2.91019
H         -5.87429       -4.06617        1.04611
H         -4.54169       -3.48444        2.12377
H         -1.32190       -7.28830        0.01732
H         -0.85683       -6.08603        1.28776
H          4.25257       -6.35704       -0.48482
H          3.65153       -5.33876        0.88541
H          7.59998       -1.77359       -0.14728
H          6.35234       -1.63714        1.15673
H          5.65229        2.82785        1.93944
H          6.73201        3.75472        0.82093
H          2.17866        6.97900        1.85795
H          1.96928        5.43310        2.77550
H         -3.18973        5.56303       -2.39929
H         -3.78845        6.58019       -1.02723
