# Supplementary material for: Synergy-Promoted Specific Alkyltriphenylphosphonium Binding to CB[8]
Source: J Org Chem. 2025 Feb 10;90(12):4149–57. doi: 10.1021/acs.joc.4c02546 (PMC12123668; doi:10.1021/acs.joc.4c02546)
Supplement: Supplementary file 2 [file jo4c02546_si_002.zip › S1/kinetic_profiles_GFN2_xTB_ALPB_H2O/2/guest_exchange/pathA/I1/I1.xyz]

205
	Energy: -233751.7528101
C         -5.51842        4.83220       -0.61666
H         -6.09466        5.76448       -0.69119
N         -4.81590        4.57690       -1.85192
C         -5.18265        3.38977       -2.43206
O         -4.80157        2.97479       -3.50498
N         -6.09189        2.77702       -1.60800
C         -6.94535        1.71633       -2.06933
N         -6.63134        0.43366       -1.50325
C         -6.25364       -0.62953       -2.28132
O         -5.98003       -0.58527       -3.46166
N         -6.30912       -1.75817       -1.50663
C         -6.27192       -3.07774       -2.07346
N         -5.09030       -3.82516       -1.74866
C         -4.15784       -4.18010       -2.68769
O         -4.11617       -3.78694       -3.83435
N         -3.33433       -5.11983       -2.12685
C         -2.39333       -5.87585       -2.90665
N         -1.01571       -5.63190       -2.57140
C         -0.16912       -4.94520       -3.40274
O         -0.49615       -4.29887       -4.37541
N          1.11671       -5.17236       -2.98346
C          2.25146       -4.86879       -3.81118
N          3.10919       -3.84308       -3.28323
C          3.30426       -2.65749       -3.94417
O          2.64821       -2.24765       -4.87836
N          4.41309       -2.05199       -3.41340
C          5.09019       -0.97422       -4.08127
N          4.99346        0.28946       -3.40503
C          4.37782        1.37102       -3.97914
O          3.71312        1.35775       -4.99344
N          4.70956        2.48166       -3.24863
C          4.48726        3.81739       -3.72683
N          3.47544        4.53582       -3.00381
C          2.29020        4.90170       -3.58402
O          1.88413        4.54361       -4.66892
N          1.67803        5.80296       -2.75358
C          0.54144        6.57396       -3.17087
N         -0.64794        6.30167       -2.41157
C         -1.72149        5.64065       -2.94916
O         -1.72245        5.00190       -3.97912
N         -2.80749        5.86836       -2.14284
C         -2.50618        6.75976       -1.04619
H         -3.12455        7.66544       -1.11019
N         -2.63648        6.15089        0.25137
C         -3.88666        6.00044        0.94923
N         -4.66409        4.85842        0.54249
C         -4.85682        3.77367        1.35214
O         -4.31068        3.57731        2.41505
N         -5.80749        2.97070        0.78222
C         -6.38994        1.85370        1.47965
N         -6.16233        0.57318        0.85783
C         -5.35542       -0.39197        1.40398
O         -4.54913       -0.21354        2.29205
N         -5.64743       -1.59139        0.81587
C         -5.22518       -2.84170        1.39264
N         -4.37646       -3.64638        0.55337
C         -3.11955       -4.03067        0.95995
O         -2.48117       -3.52977        1.85684
N         -2.75014       -5.12602        0.22075
C         -1.66216       -5.99372        0.58343
N         -0.47909       -5.84486       -0.21897
C          0.68316       -5.35079        0.30293
O          0.83295       -4.96095        1.43842
N          1.66590       -5.46546       -0.64194
C          3.05384       -5.25920       -0.32404
N          3.65067       -4.10150       -0.93523
C          4.09938       -3.02070       -0.21730
O          3.90794       -2.81712        0.96005
N          4.88396       -2.25950       -1.04702
C          5.74024       -1.20926       -0.56178
N          5.40095        0.11127       -1.02102
C          4.88387        1.07012       -0.19025
O          4.53636        0.89667        0.95441
N          4.91352        2.27497       -0.84569
C          4.73156        3.51897       -0.14237
N          3.62389        4.32144       -0.59716
C          2.55386        4.61680        0.20411
O          2.27949        4.07366        1.25164
N          1.86306        5.66600       -0.35149
C          0.93700        6.47528        0.40314
N         -0.44043        6.35857       -0.00561
C         -1.42457        5.93353        0.84652
O         -1.25382        5.47850        1.95615
C         -0.97932        6.98749       -1.18997
H         -0.66535        8.03867       -1.24587
C          2.46418        6.11153       -1.58364
H          2.67762        7.18829       -1.54255
C          3.70594        5.19573       -1.74241
H          4.67393        5.71493       -1.76024
C          5.56363        2.17548       -2.13132
H          6.46031        2.81087       -2.15796
C          5.82705        0.65469       -2.28278
H          6.87120        0.37705       -2.48504
C          5.01824       -2.83210       -2.36291
H          6.07757       -3.01402       -2.59326
C          4.12928       -4.09883       -2.29346
H          4.64153       -5.04498       -2.51840
C          1.18355       -6.07234       -1.85666
H          1.79117       -6.95181       -2.11156
C         -0.30971       -6.36663       -1.55086
H         -0.59562       -7.42712       -1.58509
C         -3.72354       -5.46872       -0.77851
H         -3.97116       -6.53755       -0.72272
C         -4.89669       -4.49829       -0.49071
H         -5.83287       -4.97472       -0.16868
C         -6.71441       -1.48170       -0.15201
H         -7.55646       -2.12819        0.13018
C         -7.01846        0.03902       -0.16881
H         -8.06568        0.31075        0.02073
C         -6.36219        3.54603       -0.41967
H         -7.44304        3.70669       -0.30769
C         -4.14489        5.60542       -2.59772
H         -6.79558        1.62110       -3.15102
H         -7.98815        1.97216       -1.84233
H         -6.27817       -2.95585       -3.16259
H         -7.15451       -3.63745       -1.73779
H         -2.60139       -6.94679       -2.78976
H         -2.53462       -5.56162       -3.94736
H          1.85895       -4.49304       -4.76336
H          2.83768       -5.78460       -3.96582
H          4.60545       -0.84478       -5.05598
H          6.14835       -1.24032       -4.20449
H          4.13366        3.73183       -4.76072
H          5.43066        4.37618       -3.68130
H          0.34016        6.28990       -4.21016
H          0.77559        7.64335       -3.09782
H         -4.48429        6.90837        0.81102
H         -3.64121        5.85096        2.00699
H         -7.47195        2.00794        1.57161
H         -5.92037        1.82861        2.46930
H         -6.11637       -3.42585        1.66068
H         -4.64042       -2.59285        2.28566
H         -2.01108       -7.03123        0.52719
H         -1.36477       -5.73187        1.60537
H          3.62227       -6.14913       -0.62214
H          3.10277       -5.10724        0.76084
H          6.77399       -1.42861       -0.85693
H          5.63798       -1.20677        0.52851
H          4.52867        3.25525        0.90210
H          5.65048        4.11473       -0.22262
H          1.24857        7.52446        0.32585
H          0.97859        6.13784        1.44457
H         -4.06431        5.24919       -3.63154
H         -4.73412        6.53027       -2.55076
C         -1.75792        2.51275       -0.95751
C         -0.67834        3.09209       -0.30535
C         -0.61169        3.04929        1.07489
N         -1.57704        2.46990        1.78819
C         -1.57217        2.59586        3.23585
C         -0.75381        1.52156        3.90504
C          0.38464        1.85984        4.62092
C          1.15813        0.87450        5.20751
C          0.81083       -0.46279        5.07488
C          1.74804       -1.53970        5.53289
P          2.68892       -2.15407        4.05891
C          4.43532       -1.81374        4.35517
C          4.98696       -2.36136        5.51379
C          6.32321       -2.15628        5.79920
C          7.10807       -1.40772        4.93332
C          6.55671       -0.86846        3.78251
C          5.21849       -1.06889        3.48400
C          2.49441       -3.94307        3.93813
C          3.56797       -4.70313        3.48361
C          3.44783       -6.07853        3.40858
C          2.26642       -6.69571        3.78953
C          1.19592       -5.93648        4.23185
C          1.30258       -4.55979        4.30356
C          2.03529       -1.27935        2.62546
C          1.20083       -1.94491        1.73834
C          0.64693       -1.25247        0.67808
C          0.90743        0.09867        0.51748
C          1.71358        0.76661        1.42528
C          2.28370        0.08100        2.48085
C         -0.35638       -0.79433        4.39469
C         -1.13823        0.18873        3.82083
C         -2.57387        1.82516        1.18163
C         -2.69723        1.83286       -0.19432
H          0.09965        3.58391       -0.86612
H          0.21166        3.49569        1.61434
H         -2.60933        2.54816        3.57328
H         -1.17432        3.58356        3.47359
H          0.67870        2.89359        4.70896
H          2.04919        1.14676        5.75220
H          1.21139       -2.38111        5.97410
H          2.47036       -1.15617        6.25613
H          4.37049       -2.94986        6.17917
H          6.75545       -2.57726        6.69356
H          8.15099       -1.24702        5.15906
H          7.16923       -0.28386        3.11370
H          4.78522       -0.64633        2.59151
H          4.48067       -4.21116        3.18246
H          4.27771       -6.67240        3.05727
H          2.17942       -7.77006        3.73677
H          0.27380       -6.41791        4.51778
H          0.45373       -3.97527        4.62401
H          0.99948       -2.99514        1.87071
H          0.00651       -1.76800       -0.02358
H          0.48325        0.62525       -0.32585
H          1.91887        1.81835        1.31030
H          2.92231        0.60542        3.17324
H         -0.65294       -1.82749        4.29012
H         -2.04018       -0.09288        3.29936
H         -3.28601        1.31203        1.81215
H         -3.52401        1.32682       -0.66669
H         -1.85814        2.57405       -2.03150
