# Supplementary material for: Synergy-Promoted Specific Alkyltriphenylphosphonium Binding to CB[8]
Source: J Org Chem. 2025 Feb 10;90(12):4149–57. doi: 10.1021/acs.joc.4c02546 (PMC12123668; doi:10.1021/acs.joc.4c02546)
Supplement: Supplementary file 2 [file jo4c02546_si_002.zip › S1/kinetic_profiles_GFN2_xTB_ALPB_H2O/2/guest_exchange/pathA/Im/Im.xyz]

205
	Energy: -233770.2866748
C         -4.47440        4.46505        2.00513
H         -4.90461        5.40799        2.36939
N         -4.20686        4.54674        0.59112
C         -4.85433        3.57746       -0.12605
O         -4.84521        3.46617       -1.33195
N         -5.56976        2.81035        0.75079
C         -6.57727        1.88641        0.31321
N         -6.24092        0.50716        0.52519
C         -5.97578       -0.34913       -0.50767
O         -5.80592       -0.04042       -1.66653
N         -6.00897       -1.62708       -0.01706
C         -6.06659       -2.76793       -0.88806
N         -4.90485       -3.61147       -0.83391
C         -3.99494       -3.68825       -1.85440
O         -3.89934       -2.91237       -2.78098
N         -3.24441       -4.81861       -1.66934
C         -2.48107       -5.41439       -2.73111
N         -1.05764       -5.37154       -2.53897
C         -0.23374       -4.68442       -3.39045
O         -0.58437       -3.88239       -4.22710
N          1.05077       -5.10834       -3.17315
C          2.11459       -4.83938       -4.10136
N          3.11083       -3.92971       -3.60841
C          3.30458       -2.69050       -4.15952
O          2.57011       -2.13842       -4.94773
N          4.50923       -2.21578       -3.71375
C          5.15426       -1.07708       -4.30521
N          5.16798        0.09392       -3.47325
C          4.42736        1.20790       -3.76672
O          3.55627        1.28367       -4.60359
N          4.89258        2.23860       -2.99229
C          4.57582        3.61090       -3.27510
N          3.77655        4.25101       -2.26792
C          2.47489        4.61692       -2.48508
O          1.79052        4.28183       -3.42616
N          2.10512        5.47869       -1.48690
C          0.92634        6.29384       -1.58658
N         -0.08138        6.00764       -0.60174
C         -1.30418        5.49116       -0.93993
O         -1.58207        4.94449       -1.98590
N         -2.16964        5.73720        0.09240
C         -1.51468        6.32155        1.23284
H         -2.05124        7.21817        1.56920
N         -1.33997        5.39395        2.32470
C         -2.36776        5.06111        3.27132
N         -3.32505        4.10114        2.79346
C         -3.41661        2.83251        3.30040
O         -2.59993        2.29233        4.01554
N         -4.62057        2.30507        2.91511
C         -5.19259        1.15406        3.55870
N         -5.32868        0.00515        2.70696
C         -4.65861       -1.16148        2.96181
O         -3.76149       -1.30647        3.76278
N         -5.22786       -2.15203        2.20833
C         -4.94442       -3.54296        2.42754
N         -4.16341       -4.15634        1.38902
C         -2.87263       -4.57144        1.59081
O         -2.17627       -4.29282        2.54206
N         -2.53414       -5.40249        0.55546
C         -1.39639       -6.27612        0.60919
N         -0.34341       -5.93164       -0.30467
C          0.87971       -5.49425        0.13153
O          1.14823       -5.14490        1.25910
N          1.75751       -5.58427       -0.91688
C          3.17857       -5.50842       -0.72433
N          3.79693       -4.36650       -1.33755
C          4.36286       -3.36002       -0.60063
O          4.22691       -3.18515        0.58995
N          5.17223       -2.63250       -1.43012
C          6.14132       -1.70212       -0.92305
N          5.83478       -0.32593       -1.19159
C          5.47798        0.55120       -0.20219
O          5.20079        0.26067        0.94001
N          5.56454        1.82008       -0.71480
C          5.61377        2.98291        0.12641
N          4.47452        3.84985        0.00409
C          3.63650        4.08784        1.06315
O          3.59612        3.45536        2.09445
N          2.89883        5.20536        0.77397
C          2.15746        5.91548        1.77863
N          0.73265        5.79511        1.65690
C         -0.02362        5.08711        2.55237
O          0.39479        4.36801        3.43114
C         -0.06556        6.55832        0.73310
H          0.26319        7.60553        0.71433
C          3.16870        5.72303       -0.54145
H          3.40113        6.79520       -0.49248
C          4.31529        4.81481       -1.05777
H          5.26634        5.32468       -1.26135
C          5.95197        1.83180       -2.10392
H          6.83912        2.46268       -2.24939
C          6.14121        0.32992       -2.43769
H          7.14443        0.04569       -2.78281
C          5.15356       -3.11250       -2.78944
H          6.17269       -3.34390       -3.12728
C          4.18207       -4.31939       -2.72605
H          4.60620       -5.28296       -3.03890
C          1.13938       -6.08680       -2.11945
H          1.66184       -6.98571       -2.47323
C         -0.33848       -6.29735       -1.69778
H         -0.72575       -7.31673       -1.82885
C         -3.57042       -5.50234       -0.44116
H         -3.81669       -6.55377       -0.63735
C         -4.71926       -4.64558        0.15140
H         -5.66116       -5.17805        0.33540
C         -6.31285       -1.67366        1.39206
H         -7.21675       -2.27242        1.56952
C         -6.42031       -0.17591        1.77899
H         -7.36996        0.12243        2.24404
C         -5.39738        3.22479        2.11863
H         -6.37366        3.40593        2.58875
C         -3.59756        5.67727       -0.05097
H         -6.68072        2.02514       -0.76904
H         -7.51974        2.10930        0.82855
H         -6.13437       -2.37551       -1.90931
H         -6.95064       -3.36890       -0.64293
H         -2.79675       -6.45878       -2.85242
H         -2.69090       -4.83680       -3.63864
H          1.66031       -4.36270       -4.97752
H          2.59539       -5.78603       -4.37755
H          4.58065       -0.81998       -5.20309
H          6.18557       -1.34451       -4.56458
H          3.98716        3.61371       -4.19945
H          5.50687        4.17677       -3.40403
H          0.48517        6.08420       -2.56780
H          1.21086        7.35085       -1.50549
H         -2.89828        5.97505        3.56657
H         -1.86128        4.60994        4.13216
H         -6.17791        1.42355        3.96181
H         -4.50925        0.86600        4.36580
H         -5.88890       -4.08943        2.53586
H         -4.35012       -3.60408        3.34654
H         -1.72468       -7.30386        0.40892
H         -0.97774       -6.18861        1.61837
H          3.64564       -6.42167       -1.11485
H          3.34128       -5.41614        0.35545
H          7.12419       -1.94033       -1.34793
H          6.14775       -1.81699        0.16698
H          5.62312        2.62491        1.16218
H          6.52580        3.55085       -0.09994
H          2.43324        6.97635        1.74351
H          2.42714        5.47070        2.74336
H         -3.81552        5.57821       -1.12054
H         -4.02977        6.60229        0.34975
C          0.35568        0.32182       -4.75010
C          0.16380        1.61123       -4.27108
C         -0.96529        1.89467       -3.53023
N         -1.87517        0.94920       -3.27637
C         -2.97695        1.24275       -2.37321
C         -2.53957        0.87160       -0.97500
C         -1.89768        1.79703       -0.16183
C         -1.41405        1.42327        1.07963
C         -1.56698        0.11625        1.52856
C         -1.03184       -0.30722        2.86199
P          0.78345       -0.57340        2.81322
C          1.70832        0.67560        3.73081
C          1.10280        1.59660        4.57667
C          1.89493        2.45972        5.31347
C          3.27428        2.40040        5.21468
C          3.87511        1.47826        4.37162
C          3.09862        0.61185        3.62965
C          1.15888       -2.16599        3.57546
C          2.28596       -2.87803        3.17770
C          2.59743       -4.06510        3.81388
C          1.79737       -4.53861        4.84028
C          0.68355       -3.81904        5.24407
C          0.36349       -2.62751        4.62106
C          1.31954       -0.57400        1.08592
C          1.08353       -1.70370        0.30633
C          1.41005       -1.68374       -1.03767
C          1.95962       -0.54316       -1.60382
C          2.19090        0.57973       -0.82515
C          1.87292        0.57118        0.52191
C         -2.22296       -0.80343        0.71978
C         -2.70305       -0.43072       -0.52197
C         -1.72233       -0.29361       -3.74524
C         -0.61244       -0.63950       -4.48817
H          0.88854        2.38928       -4.45012
H         -1.14664        2.88587       -3.13798
H         -3.85693        0.66001       -2.65267
H         -3.22559        2.30370       -2.42634
H         -1.77186        2.81076       -0.51009
H         -0.90669        2.14028        1.71059
H         -1.49561       -1.24902        3.16831
H         -1.26277        0.45279        3.61415
H          0.02870        1.66868        4.65531
H          1.42743        3.18686        5.95796
H          3.88477        3.07762        5.79186
H          4.94927        1.43627        4.28519
H          3.56649       -0.09345        2.95630
H          2.90657       -2.52897        2.36551
H          3.46639       -4.61974        3.49721
H          2.04122       -5.46986        5.32804
H          0.06186       -4.18741        6.04516
H         -0.50194       -2.06764        4.94336
H          0.66763       -2.59048        0.76500
H          1.23041       -2.55348       -1.65228
H          2.19988       -0.52650       -2.65692
H          2.61375        1.46622       -1.27447
H          2.06741        1.43565        1.14166
H         -2.34437       -1.81828        1.06993
H         -3.20261       -1.15225       -1.14900
H         -2.49579       -1.01534       -3.52289
H         -0.50282       -1.65409       -4.83676
H          1.24568        0.06837       -5.30426
