# Supplementary material for: Synergy-Promoted Specific Alkyltriphenylphosphonium Binding to CB[8]
Source: J Org Chem. 2025 Feb 10;90(12):4149–57. doi: 10.1021/acs.joc.4c02546 (PMC12123668; doi:10.1021/acs.joc.4c02546)
Supplement: Supplementary file 2 [file jo4c02546_si_002.zip › S1/kinetic_profiles_GFN2_xTB_ALPB_H2O/2/guest_exchange/pathA/TS1/TS1.xyz]

205
	Energy: -233743.8339356
C         -5.37692        5.10458        0.19255
H         -5.97811        6.02029        0.26988
N         -4.83674        4.96866       -1.14130
C         -5.28318        3.84188       -1.77902
O         -5.07345        3.54836       -2.93518
N         -6.04489        3.12489       -0.89056
C         -6.89067        2.03973       -1.30964
N         -6.44318        0.74439       -0.86686
C         -6.09216       -0.24962       -1.74522
O         -5.90348       -0.10968       -2.93472
N         -6.03546       -1.42957       -1.05142
C         -6.03843       -2.70446       -1.71404
N         -4.89021       -3.52068       -1.43027
C         -4.04726       -3.95353       -2.42379
O         -3.99133       -3.50844       -3.54990
N         -3.33549       -5.01874       -1.94069
C         -2.52012       -5.84804       -2.78504
N         -1.10937       -5.74488       -2.52349
C         -0.25485       -5.12090       -3.39506
O         -0.57752       -4.43889       -4.34352
N          1.02624       -5.46128       -3.04731
C          2.14675       -5.20315       -3.90654
N          3.04549       -4.20247       -3.40236
C          3.19676       -2.99062       -4.02466
O          2.48063       -2.54207       -4.89344
N          4.33912       -2.40880       -3.54277
C          4.95767       -1.29020       -4.19555
N          4.85502       -0.06179       -3.45988
C          4.14624        1.00689       -3.93880
O          3.40012        1.00012       -4.89382
N          4.48142        2.10637       -3.19030
C          4.25138        3.44071       -3.66859
N          3.34332        4.19614       -2.85612
C          2.12827        4.62169       -3.31834
O          1.58760        4.26663       -4.34378
N          1.64748        5.55799       -2.44045
C          0.56587        6.43734       -2.79241
N         -0.59129        6.29531       -1.95100
C         -1.78798        5.82297       -2.42850
O         -1.95718        5.25633       -3.48516
N         -2.76410        6.13229       -1.51625
C         -2.26170        6.94034       -0.42785
H         -2.76818        7.91534       -0.41358
N         -2.34931        6.31162        0.86320
C         -3.56458        6.18755        1.62232
N         -4.38007        5.06646        1.22981
C         -4.41814        3.90088        1.94351
O         -3.69416        3.61504        2.87225
N         -5.42774        3.12061        1.44598
C         -5.88713        1.95115        2.14916
N         -5.71244        0.72001        1.42255
C         -4.86965       -0.27734        1.85553
O         -3.99384       -0.14848        2.67868
N         -5.22116       -1.44511        1.22180
C         -4.84325       -2.72632        1.76066
N         -4.11633       -3.58014        0.85582
C         -2.92106       -4.15366        1.21359
O         -2.21775       -3.81888        2.14058
N         -2.68635       -5.21706        0.38286
C         -1.65832       -6.19218        0.63570
N         -0.49650       -6.07069       -0.20288
C          0.70469       -5.62311        0.27203
O          0.91416       -5.24300        1.40255
N          1.64008       -5.74869       -0.72211
C          3.05583       -5.63609       -0.46956
N          3.69370       -4.50169       -1.08691
C          4.25912       -3.48096       -0.36367
O          4.19807       -3.33853        0.83538
N          4.97706       -2.69117       -1.22334
C          5.84514       -1.64189       -0.75505
N          5.43458       -0.30983       -1.11708
C          4.98218        0.60286       -0.20067
O          4.78045        0.38220        0.97173
N          4.87369        1.82470       -0.82179
C          4.71851        3.04571       -0.06919
N          3.61857        3.88811       -0.47839
C          2.62889        4.25812        0.40013
O          2.33406        3.68487        1.42560
N          2.02098        5.39571       -0.07513
C          1.23121        6.27327        0.75209
N         -0.17280        6.28493        0.42780
C         -1.12193        5.98594        1.37332
O         -0.90395        5.53955        2.47623
C         -0.73613        6.99305       -0.69929
H         -0.31144        8.00381       -0.77220
C          2.55694        5.80665       -1.34542
H          2.85409        6.86311       -1.32188
C          3.70803        4.79831       -1.60056
H          4.71267        5.23655       -1.66365
C          5.43184        1.79796       -2.15540
H          6.29857        2.47125       -2.22246
C          5.74665        0.29752       -2.38399
H          6.78528        0.07320       -2.66682
C          5.00813       -3.22464       -2.56218
H          6.04532       -3.41384       -2.87380
C          4.10746       -4.48355       -2.46863
H          4.59905       -5.43099       -2.73154
C          1.08250       -6.34749       -1.91302
H          1.63383       -7.26154       -2.17355
C         -0.41263       -6.55746       -1.55490
H         -0.76629       -7.59637       -1.60955
C         -3.72259       -5.38629       -0.59866
H         -4.09806       -6.41899       -0.58397
C         -4.75874       -4.29606       -0.22280
H         -5.73998       -4.67414        0.09636
C         -6.35525       -1.26861        0.34549
H         -7.17194       -1.94629        0.62957
C         -6.67642        0.24372        0.46678
H         -7.69833        0.48154        0.79194
C         -6.16024        3.77949        0.38918
H         -7.21650        3.89718        0.66539
C         -4.16321        6.02783       -1.84230
H         -6.87081        2.02024       -2.40550
H         -7.90999        2.21526       -0.94413
H         -6.02792       -2.50284       -2.79117
H         -6.94813       -3.25410       -1.43269
H         -2.82899       -6.89431       -2.67251
H         -2.68195       -5.49977       -3.81190
H          1.74028       -4.81877       -4.84939
H          2.69923       -6.13690       -4.06954
H          4.42455       -1.13534       -5.14100
H          6.01551       -1.51973       -4.37584
H          3.79181        3.35085       -4.65939
H          5.20966        3.97340       -3.73149
H          0.26207        6.16777       -3.81041
H          0.91356        7.47768       -2.75585
H         -4.15102        7.10642        1.52815
H         -3.26532        6.01876        2.66334
H         -6.94844        2.06994        2.39962
H         -5.27951        1.87852        3.05920
H         -5.75025       -3.25189        2.09465
H         -4.17799       -2.52871        2.60902
H         -2.08580       -7.19343        0.51475
H         -1.31214       -6.03297        1.66320
H          3.54976       -6.55412       -0.81234
H          3.17709       -5.51209        0.61305
H          6.85812       -1.81649       -1.13820
H          5.82551       -1.69325        0.33944
H          4.52753        2.74521        0.96708
H          5.64750        3.63023       -0.13533
H          1.63871        7.28868        0.67173
H          1.30278        5.91226        1.78468
H         -4.22581        5.78692       -2.91010
H         -4.65882        6.98153       -1.62778
C         -2.13308        2.19854       -2.41743
C         -0.91324        2.78234       -2.09986
C         -0.58149        2.96092       -0.77205
N         -1.41202        2.59506        0.20868
C         -1.01888        2.72426        1.59116
C         -0.85052        1.40692        2.31104
C         -0.34906        1.47242        3.60566
C         -0.02923        0.31751        4.29015
C         -0.23265       -0.92062        3.69328
C          0.38596       -2.16952        4.24809
P          2.13218       -2.05947        3.68751
C          3.09636       -0.96525        4.75196
C          2.84310       -0.93273        6.12074
C          3.63448       -0.15708        6.94829
C          4.68629        0.57381        6.41789
C          4.95247        0.52239        5.05884
C          4.16613       -0.24834        4.21998
C          2.94421       -3.67126        3.74829
C          4.33084       -3.69919        3.62033
C          4.99696       -4.90817        3.66951
C          4.28658       -6.08491        3.85597
C          2.90941       -6.05176        4.00206
C          2.23074       -4.84647        3.95182
C          2.03685       -1.38190        2.01168
C          1.71084       -2.26421        0.98818
C          1.52385       -1.79230       -0.29809
C          1.62963       -0.43481       -0.55920
C          1.90401        0.44569        0.47362
C          2.11614       -0.01809        1.75961
C         -0.83394       -0.98113        2.44518
C         -1.13475        0.17415        1.75147
C         -2.59708        2.04269       -0.07671
C         -2.98163        1.82346       -1.38391
H         -0.23746        3.08892       -2.88243
H          0.35789        3.40115       -0.47743
H         -1.77145        3.29883        2.14272
H         -0.07173        3.26471        1.65639
H         -0.17320        2.43812        4.05227
H          0.39897        0.37984        5.27868
H         -0.07156       -3.04921        3.78848
H          0.33719       -2.24235        5.33446
H          2.03615       -1.51200        6.54283
H          3.43532       -0.12535        8.00822
H          5.30185        1.17780        7.06639
H          5.77815        1.08215        4.64829
H          4.37739       -0.28341        3.16110
H          4.87483       -2.77894        3.47312
H          6.07022       -4.93593        3.56399
H          4.80939       -7.02846        3.89363
H          2.36012       -6.96776        4.15413
H          1.15842       -4.83229        4.05522
H          1.61325       -3.31262        1.21817
H          1.28983       -2.47696       -1.10261
H          1.48880       -0.07152       -1.56865
H          1.97378        1.50406        0.28443
H          2.32986        0.68680        2.54722
H         -1.04125       -1.94222        2.00362
H         -1.54734        0.07958        0.75804
H         -3.21875        1.77563        0.76491
H         -3.92756        1.35952       -1.60691
H         -2.42455        2.04920       -3.44390
