# Supplementary material for: Synergy-Promoted Specific Alkyltriphenylphosphonium Binding to CB[8]
Source: J Org Chem. 2025 Feb 10;90(12):4149–57. doi: 10.1021/acs.joc.4c02546 (PMC12123668; doi:10.1021/acs.joc.4c02546)
Supplement: Supplementary file 2 [file jo4c02546_si_002.zip › S1/kinetic_profiles_GFN2_xTB_ALPB_H2O/2/guest_exchange/pathB/I1p/I3.xyz]

205
	Energy: -233752.1119586
C         -4.75851        3.99678        3.57113
H         -5.28239        4.95823        3.66244
N         -4.30778        3.79444        2.21499
C         -4.82522        2.64983        1.65779
O         -4.65809        2.28268        0.51713
N         -5.63398        2.05205        2.59032
C         -6.60074        1.04232        2.25704
N         -6.26854       -0.28358        2.69992
C         -6.04541       -1.30329        1.81400
O         -5.99385       -1.19899        0.61006
N         -6.00447       -2.47502        2.52055
C         -5.95470       -3.75726        1.87626
N         -4.67874       -4.41445        1.94415
C         -3.80673       -4.46189        0.89009
O         -3.92484       -3.87054       -0.16002
N         -2.82648       -5.37105        1.19039
C         -1.97593       -5.91988        0.16867
N         -0.56941       -5.70054        0.36267
C          0.18572       -4.95225       -0.50655
O         -0.23811       -4.18120       -1.33783
N          1.50202       -5.29771       -0.32928
C          2.51257       -5.02127       -1.31568
N          3.49260       -4.04414       -0.92884
C          3.59282       -2.83226       -1.55481
O          2.83905       -2.41094       -2.40366
N          4.74338       -2.22134       -1.12844
C          5.31195       -1.08891       -1.81171
N          5.31552        0.14283       -1.06675
C          4.63702        1.25735       -1.48627
O          3.83728        1.30851       -2.39221
N          5.10655        2.33232       -0.78132
C          4.78744        3.68760       -1.13478
N          3.85168        4.33773       -0.25921
C          2.55547        4.58172       -0.61684
O          2.02902        4.22135       -1.64549
N          1.99489        5.39442        0.33166
C          0.73961        6.06372        0.12032
N         -0.30972        5.69625        1.03565
C         -1.43700        5.02215        0.64200
O         -1.58974        4.46704       -0.42482
N         -2.38243        5.15357        1.62342
C         -1.91848        5.95139        2.73262
H         -2.57909        6.81646        2.88229
N         -1.77366        5.22296        3.96771
C         -2.84942        5.00459        4.89444
N         -3.71208        3.90893        4.55605
C         -3.77573        2.75837        5.29617
O         -3.03316        2.45449        6.20628
N         -4.88166        2.05942        4.89087
C         -5.39827        0.94774        5.64073
N         -5.36349       -0.31133        4.94751
C         -4.52091       -1.33002        5.31064
O         -3.59089       -1.24161        6.08461
N         -4.95988       -2.48193        4.70966
C         -4.50339       -3.78133        5.12677
N         -3.69627       -4.47254        4.15796
C         -2.37539       -4.76174        4.38300
O         -1.70331       -4.35117        5.30592
N         -1.97079       -5.66259        3.43242
C         -0.76243       -6.43078        3.55316
N          0.25935       -6.09891        2.59922
C          1.48066       -5.60885        2.98061
O          1.78382       -5.23731        4.09535
N          2.32477       -5.70341        1.90713
C          3.74421       -5.51656        2.01864
N          4.24320       -4.34245        1.35669
C          4.73163       -3.26848        2.05241
O          4.62618       -3.08341        3.24690
N          5.43058       -2.47909        1.17672
C          6.33616       -1.46139        1.63295
N          5.96056       -0.12984        1.25049
C          5.56626        0.80995        2.16611
O          5.27945        0.59798        3.32621
N          5.62848        2.03805        1.56403
C          5.55681        3.26109        2.31333
N          4.35948        4.02353        2.08700
C          3.41628        4.20017        3.06410
O          3.36374        3.60611        4.12063
N          2.58611        5.21859        2.67193
C          1.71445        5.89584        3.58943
N          0.31819        5.63870        3.36928
C         -0.46325        5.03484        4.31857
O         -0.06468        4.49635        5.32995
C         -0.45705        6.28866        2.33917
H         -0.21392        7.35961        2.30329
C          2.92863        5.74398        1.37497
H          3.05020        6.83444        1.43056
C          4.20487        4.95181        0.99086
H          5.11660        5.55433        0.87711
C          6.09152        1.96553        0.19782
H          6.99778        2.57479        0.07665
C          6.27636        0.44377       -0.03368
H          7.28362        0.13461       -0.34519
C          5.45596       -3.01774       -0.16265
H          6.49438       -3.17441       -0.48549
C          4.59701       -4.30461       -0.04138
H          5.10271       -5.23797       -0.32442
C          1.68307       -6.24898        0.73626
H          2.23848       -7.12634        0.37772
C          0.23740       -6.52879        1.22134
H         -0.08785       -7.57613        1.15909
C         -3.01326       -5.97361        2.48898
H         -3.12647       -7.06227        2.39505
C         -4.24787       -5.22254        3.05043
H         -5.07114       -5.86007        3.40003
C         -6.16346       -2.27661        3.93546
H         -6.97097       -2.91496        4.31995
C         -6.40876       -0.75001        4.05748
H         -7.39035       -0.46284        4.45930
C         -5.62151        2.74012        3.85217
H         -6.64800        2.93771        4.18995
C         -3.77039        4.85009        1.39784
H         -6.64890        0.99185        1.16334
H         -7.56925        1.33339        2.68235
H         -6.16168       -3.57470        0.81547
H         -6.71141       -4.41241        2.32095
H         -2.15532       -7.00146        0.09891
H         -2.25422       -5.41499       -0.76364
H          1.99704       -4.60608       -2.18945
H          3.02297       -5.95986       -1.56391
H          4.68696       -0.91411       -2.69468
H          6.34321       -1.33325       -2.09699
H          4.31232        3.64870       -2.12125
H          5.71233        4.27407       -1.16244
H          0.40427        5.77804       -0.88288
H          0.89543        7.14799        0.18745
H         -3.44953        5.92070        4.96763
H         -2.39060        4.75838        5.85877
H         -6.43508        1.15992        5.93207
H         -4.75628        0.84737        6.52356
H         -5.37470       -4.40080        5.37493
H         -3.86857       -3.62700        6.00727
H         -1.01193       -7.49584        3.45642
H         -0.34419       -6.21625        4.54318
H          4.25450       -6.39838        1.61141
H          3.95900       -5.39732        3.08682
H          7.34216       -1.67400        1.24796
H          6.32249       -1.49722        2.72840
H          5.55915        2.98289        3.37385
H          6.42808        3.88243        2.07067
H          1.89856        6.97617        3.52412
H          1.94435        5.52068        4.59335
H         -3.85224        4.51137        0.35866
H         -4.36200        5.76078        1.56295
C          1.64809       -2.61312       -9.16076
C          2.57503       -1.63141       -8.83208
C          2.18753       -0.30865       -8.84485
N          0.94152        0.04168       -9.17753
C          0.56937        1.44919       -9.11762
C          0.41430        1.84495       -7.66619
C          1.41624        2.54609       -7.01129
C          1.30837        2.81586       -5.65857
C          0.19894        2.38889       -4.94320
C          0.13378        2.58458       -3.45764
P         -0.15138        0.97810       -2.63381
C          0.76037        1.00388       -1.07289
C          0.51035        2.05844       -0.20044
C          1.20514        2.13422        0.99266
C          2.13949        1.16114        1.31744
C          2.36619        0.10073        0.45434
C          1.67673        0.01562       -0.74428
C         -1.89155        0.70109       -2.25712
C         -2.21506       -0.49822       -1.62182
C         -3.54029       -0.81095       -1.38968
C         -4.53847        0.07153       -1.77489
C         -4.21430        1.27623       -2.37414
C         -2.89114        1.59569       -2.62107
C          0.45356       -0.32171       -3.73210
C         -0.36442       -1.35838       -4.16536
C          0.12727       -2.27358       -5.07944
C          1.41637       -2.14664       -5.56815
C          2.22507       -1.10494       -5.14245
C          1.75122       -0.19015       -4.22232
C         -0.81935        1.71608       -5.61001
C         -0.71167        1.44213       -6.95888
C          0.03269       -0.88432       -9.48687
C          0.35620       -2.22682       -9.48892
H          3.58820       -1.88851       -8.57259
H          2.87270        0.48494       -8.59040
H         -0.36760        1.59678       -9.65465
H          1.34975        2.04750       -9.58927
H          2.28649        2.88691       -7.55009
H          2.09607        3.34622       -5.14718
H         -0.66634        3.26667       -3.15560
H          1.07028        2.99001       -3.06643
H         -0.22376        2.80608       -0.46289
H          1.01880        2.94259        1.68621
H          2.67790        1.22270        2.25444
H          3.07910       -0.66329        0.73121
H          1.84888       -0.80065       -1.42913
H         -1.43086       -1.18333       -1.32255
H         -3.80296       -1.74367       -0.91559
H         -5.56620       -0.18799       -1.58180
H         -4.99411        1.96793       -2.64998
H         -2.64926        2.53833       -3.08691
H         -1.37069       -1.45739       -3.78708
H         -0.50157       -3.08871       -5.40140
H          1.79421       -2.87144       -6.27198
H          3.23156       -1.01014       -5.51710
H          2.38051        0.60779       -3.85959
H         -1.69190        1.39129       -5.06123
H         -1.50642        0.90686       -7.45388
H         -0.95894       -0.54760       -9.74725
H         -0.39377       -2.95510       -9.74843
H          1.92628       -3.65455       -9.16436
