# Supplementary material for: Synergy-Promoted Specific Alkyltriphenylphosphonium Binding to CB[8]
Source: J Org Chem. 2025 Feb 10;90(12):4149–57. doi: 10.1021/acs.joc.4c02546 (PMC12123668; doi:10.1021/acs.joc.4c02546)
Supplement: Supplementary file 2 [file jo4c02546_si_002.zip › S1/kinetic_profiles_GFN2_xTB_ALPB_H2O/2/guest_exchange/pathB/I2p/I2p.xyz]

205
	Energy: -233758.5421334
C         -4.31653        4.36728        2.67318
H         -4.79203        5.31042        2.97340
N         -3.77485        4.47291        1.34724
C         -4.16832        3.44631        0.53248
O         -3.82007        3.27949       -0.61465
N         -5.07590        2.68501        1.21801
C         -5.96219        1.76950        0.54938
N         -5.75430        0.38653        0.87142
C         -5.28764       -0.52199       -0.04533
O         -4.85022       -0.26591       -1.14245
N         -5.50760       -1.77720        0.45838
C         -5.40835       -2.95492       -0.36006
N         -4.28767       -3.80421       -0.06396
C         -3.23296       -3.95157       -0.92404
O         -3.05383       -3.32670       -1.94425
N         -2.48468       -5.01742       -0.49367
C         -1.46565       -5.62423       -1.30365
N         -0.12169       -5.44805       -0.82276
C          0.81073       -4.73581       -1.53346
O          0.57974       -4.00347       -2.46736
N          2.05008       -5.07047       -1.05446
C          3.25647       -4.78172       -1.77569
N          4.11945       -3.82367       -1.14302
C          4.35919       -2.59256       -1.69312
O          3.73429       -2.08732       -2.59720
N          5.47616       -2.07409       -1.09324
C          6.18656       -0.95207       -1.63810
N          6.12145        0.24146       -0.84189
C          5.43733        1.35500       -1.25411
O          4.66747        1.41206       -2.18561
N          5.85473        2.41057       -0.48932
C          5.56070        3.77036       -0.84177
N          4.60561        4.41469        0.01416
C          3.33651        4.71234       -0.40273
O          2.81801        4.34460       -1.43211
N          2.78981        5.58053        0.50754
C          1.63381        6.37278        0.19767
N          0.46306        6.04583        0.96247
C         -0.66741        5.53414        0.38577
O         -0.75239        5.05966       -0.72533
N         -1.70431        5.71122        1.26079
C         -1.27107        6.21864        2.53321
H         -1.87312        7.08765        2.82966
N         -1.27710        5.22190        3.58107
C         -2.45900        4.87849        4.32755
N         -3.34579        3.95776        3.66552
C         -3.62673        2.72146        4.19079
O         -3.02568        2.17785        5.09324
N         -4.74458        2.23553        3.56304
C         -5.49448        1.11691        4.06652
N         -5.44200       -0.05216        3.23178
C         -4.89043       -1.22592        3.67728
O         -4.22619       -1.36295        4.68346
N         -5.28240       -2.22562        2.82925
C         -5.06024       -3.61515        3.11831
N         -4.04031       -4.22600        2.31149
C         -2.81559       -4.57078        2.81646
O         -2.39316       -4.28825        3.91831
N         -2.17742       -5.35145        1.88682
C         -1.03596       -6.15142        2.24024
N          0.16990       -5.79244        1.54637
C          1.26282       -5.26752        2.18493
O          1.29234       -4.86419        3.32890
N          2.33244       -5.34279        1.32927
C          3.68641       -5.20835        1.79548
N          4.40750       -4.09567        1.23677
C          4.88879       -3.07411        2.01407
O          4.59424       -2.85942        3.17110
N          5.81269       -2.37581        1.27776
C          6.74225       -1.45619        1.87863
N          6.53495       -0.07864        1.52106
C          6.16105        0.86523        2.44148
O          5.82098        0.64690        3.58557
N          6.31195        2.10016        1.86880
C          6.23261        3.31871        2.62810
N          5.05930        4.11075        2.37306
C          4.05872        4.26098        3.29566
O          3.95787        3.65766        4.34326
N          3.23049        5.26614        2.86523
C          2.24479        5.86500        3.72488
N          0.88215        5.66839        3.30501
C         -0.01574        4.92839        4.03304
O          0.25627        4.18808        4.95442
C          0.23897        6.49530        2.31258
H          0.55022        7.54173        2.42909
C          3.66747        5.84739        1.61674
H          3.81820        6.92892        1.73659
C          4.94085        5.03328        1.26974
H          5.86358        5.62136        1.17113
C          6.81041        2.02768        0.51677
H          7.72608        2.62732        0.42179
C          6.98506        0.50538        0.27851
H          8.01037        0.17805        0.05831
C          5.98822       -2.92047       -0.04783
H          7.04699       -3.15357       -0.22351
C          5.02418       -4.13560       -0.07001
H          5.49984       -5.11170       -0.23538
C          1.98866       -5.96433        0.06938
H          2.62264       -6.84472       -0.10234
C          0.47167       -6.25270        0.21287
H          0.17950       -7.30578        0.10161
C         -2.99438       -5.59918        0.71895
H         -3.14779       -6.67960        0.59136
C         -4.27771       -4.77560        0.99998
H         -5.21452       -5.34983        1.00062
C         -6.12540       -1.75339        1.75904
H         -7.06623       -2.32089        1.74710
C         -6.26870       -0.23919        2.05989
H         -7.29189        0.10529        2.26355
C         -5.26473        3.14399        2.57125
H         -6.32547        3.35202        2.76515
C         -3.07777        5.62465        0.85236
H         -5.76725        1.87528       -0.52369
H         -6.99780        2.04077        0.78972
H         -5.26748       -2.60484       -1.38870
H         -6.33262       -3.53605       -0.25982
H         -1.67383       -6.69764       -1.39269
H         -1.50446       -5.12718       -2.27909
H          2.95258       -4.34157       -2.73253
H          3.81328       -5.71487       -1.92745
H          5.70728       -0.71657       -2.59510
H          7.23851       -1.22860       -1.77952
H          5.11469        3.74370       -1.84275
H          6.49118        4.35011       -0.83807
H          1.38971        6.17365       -0.85205
H          1.87441        7.43234        0.35164
H         -3.01069        5.79872        4.56325
H         -2.11903        4.38438        5.24509
H         -6.54082        1.42163        4.19944
H         -5.04553        0.83731        5.02665
H         -5.99985       -4.16375        2.98511
H         -4.71860       -3.67030        4.15854
H         -1.25944       -7.20851        2.04436
H         -0.85194       -5.98447        3.30784
H          4.23493       -6.13441        1.57429
H          3.63295       -5.03919        2.87715
H          7.76255       -1.74998        1.60091
H          6.59939       -1.52052        2.96364
H          6.19236        3.02883        3.68470
H          7.12301        3.92505        2.42265
H          2.44052        6.94265        3.79916
H          2.35047        5.38200        4.70323
H         -3.07798        5.54664       -0.24092
H         -3.60299        6.52862        1.18224
C         -2.51132       -4.16410       -6.32070
C         -2.57512       -3.46212       -7.51729
C         -3.09997       -2.18465       -7.52460
N         -3.55340       -1.62093       -6.40376
C         -4.06769       -0.25519       -6.41156
C         -3.24044        0.57622       -5.46057
C         -1.96458        0.98366       -5.83014
C         -1.14135        1.60718       -4.91174
C         -1.58195        1.82984       -3.61184
C         -0.63661        2.33870       -2.56031
P          0.10736        0.83841       -1.83028
C          1.40244        1.22301       -0.63263
C          1.21737        2.31130        0.21230
C          2.00604        2.43767        1.34033
C          2.97124        1.48431        1.62443
C          3.17273        0.41709        0.76271
C          2.38320        0.27487       -0.36363
C         -0.99232       -0.07252       -0.71664
C         -0.70480       -1.41160       -0.46312
C         -1.29240       -2.04262        0.61777
C         -2.15395       -1.34433        1.44927
C         -2.45479       -0.01807        1.18287
C         -1.86979        0.62437        0.10670
C          0.69409       -0.19582       -3.17546
C         -0.13920       -1.17161       -3.71832
C          0.29341       -1.88167       -4.82175
C          1.53034       -1.61053       -5.38536
C          2.34698       -0.62749       -4.84980
C          1.93479        0.08838       -3.74100
C         -2.87886        1.47633       -3.26275
C         -3.70214        0.85298       -4.18113
C         -3.50077       -2.27762       -5.24095
C         -2.98399       -3.55351       -5.16586
H         -2.21814       -3.89570       -8.43652
H         -3.16236       -1.61102       -8.43666
H         -5.10989       -0.26669       -6.08686
H         -4.01226        0.14284       -7.42457
H         -1.60043        0.79954       -6.82863
H         -0.14453        1.90630       -5.19751
H         -1.14574        2.94224       -1.80603
H          0.19045        2.92260       -2.97666
H          0.46296        3.04852       -0.01567
H          1.84603        3.25342        2.02900
H          3.54702        1.55988        2.53562
H          3.92001       -0.32472        1.00204
H          2.52145       -0.56027       -1.03521
H         -0.02117       -1.94915       -1.10480
H         -1.04661       -3.06912        0.84511
H         -2.56217       -1.82256        2.32791
H         -3.11220        0.52370        1.84675
H         -2.08926        1.66264       -0.08902
H         -1.10039       -1.37657       -3.26892
H         -0.32815       -2.65964       -5.23322
H          1.86496       -2.17050       -6.24460
H          3.31074       -0.42004       -5.28652
H          2.57433        0.84427       -3.30561
H         -3.24824        1.67911       -2.27118
H         -4.69699        0.57002       -3.87478
H         -3.85946       -1.77351       -4.35636
H         -2.94841       -4.03371       -4.20230
H         -2.09928       -5.15950       -6.29075
