# Supplementary material for: Synergy-Promoted Specific Alkyltriphenylphosphonium Binding to CB[8]
Source: J Org Chem. 2025 Feb 10;90(12):4149–57. doi: 10.1021/acs.joc.4c02546 (PMC12123668; doi:10.1021/acs.joc.4c02546)
Supplement: Supplementary file 2 [file jo4c02546_si_002.zip › S1/kinetic_profiles_GFN2_xTB_ALPB_H2O/2/guest_exchange/pathB/TS1p/TS1p.xyz]

205
	Energy: -233748.8633179
C         -4.75280        4.05639        3.32472
H         -5.19595        5.05884        3.40427
N         -4.32420        3.79880        1.97144
C         -4.94284        2.69768        1.42940
O         -4.82364        2.31518        0.28818
N         -5.77939        2.16549        2.37737
C         -6.81527        1.21479        2.06759
N         -6.54624       -0.13303        2.49211
C         -6.35780       -1.15161        1.59835
O         -6.37747       -1.04447        0.39217
N         -6.23364       -2.32264        2.30066
C         -6.17688       -3.61075        1.65825
N         -4.89957       -4.27201        1.74575
C         -4.06658       -4.43394        0.66771
O         -4.23919       -3.97857       -0.44008
N         -3.04345       -5.27149        1.03681
C         -2.14305       -5.83015        0.06057
N         -0.74600       -5.57167        0.29727
C          0.02962       -4.85321       -0.58161
O         -0.37540       -4.13224       -1.46467
N          1.34788       -5.15426       -0.33731
C          2.38626       -4.90818       -1.30415
N          3.41282       -3.99098       -0.88539
C          3.65450       -2.82807       -1.56699
O          2.95438       -2.36168       -2.43812
N          4.85855       -2.32486       -1.15154
C          5.53987       -1.25841       -1.83928
N          5.56649       -0.00156       -1.13974
C          4.90475        1.10446       -1.60775
O          4.14921        1.13549       -2.55033
N          5.33318        2.19066       -0.89301
C          4.98755        3.53492       -1.26347
N          4.01485        4.16445       -0.41108
C          2.71860        4.36632       -0.79000
O          2.21899        3.98522       -1.82556
N          2.11323        5.16412        0.14532
C          0.85287        5.81198       -0.10953
N         -0.20708        5.47859        0.80788
C         -1.35645        4.83777        0.42082
O         -1.51739        4.25275       -0.62928
N         -2.30704        5.02752        1.38676
C         -1.81864        5.82216        2.48710
H         -2.45157        6.70909        2.62842
N         -1.69808        5.09859        3.72802
C         -2.78483        4.93653        4.65401
N         -3.71119        3.89631        4.30731
C         -3.88220        2.77731        5.07975
O         -3.17276        2.43394        6.00188
N         -5.04440        2.17026        4.68657
C         -5.63869        1.09165        5.42454
N         -5.62517       -0.17248        4.73864
C         -4.80785       -1.20193        5.12631
O         -3.89318       -1.12509        5.91872
N         -5.25486       -2.34924        4.52361
C         -4.81542       -3.65011        4.94582
N         -3.97859       -4.32375        3.99196
C         -2.66149       -4.59797        4.24959
O         -2.01696       -4.18280        5.18925
N         -2.22193       -5.48946        3.30524
C         -1.02215       -6.25945        3.48223
N          0.02932       -5.93403        2.56112
C          1.23513       -5.43400        2.97537
O          1.50316       -5.05493        4.09631
N          2.11012       -5.52120        1.92524
C          3.53048       -5.39617        2.10367
N          4.12110       -4.28562        1.41047
C          4.69799       -3.23348        2.07339
O          4.59549       -2.99527        3.25832
N          5.47141       -2.54066        1.17796
C          6.45062       -1.57494        1.60290
N          6.15829       -0.22627        1.20456
C          5.76839        0.73593        2.09984
O          5.48605        0.55061        3.26523
N          5.82653        1.94971        1.46878
C          5.73264        3.19145        2.18600
N          4.51778        3.92401        1.94802
C          3.57420        4.10546        2.92350
O          3.55050        3.55627        4.00489
N          2.70143        5.07354        2.49551
C          1.79875        5.74131        3.38983
N          0.40947        5.46415        3.14120
C         -0.39401        4.89322        4.09426
O         -0.01460        4.36063        5.11603
C         -0.34622        6.10975        2.09423
H         -0.07517        7.17284        2.03286
C          3.02868        5.57309        1.18481
H          3.11259        6.66860        1.21058
C          4.33493        4.81792        0.82796
H          5.22485        5.45121        0.70539
C          6.30433        1.84651        0.10937
H          7.21234        2.45328       -0.01397
C          6.49791        0.32005       -0.08672
H          7.51385        0.00907       -0.36745
C          5.46995       -3.14044       -0.13666
H          6.49422       -3.41177       -0.42725
C          4.48618       -4.33048        0.01674
H          4.89930       -5.31763       -0.23239
C          1.50575       -6.09032        0.74520
H          2.07865       -6.96800        0.41469
C          0.04880       -6.37869        1.18967
H         -0.26249       -7.43095        1.13144
C         -3.24577       -5.83121        2.35243
H         -3.35338       -6.92361        2.29059
C         -4.49501       -5.07342        2.87135
H         -5.32803       -5.71120        3.19974
C         -6.43029       -2.13164        3.71651
H         -7.25290       -2.76827        4.07212
C         -6.67320       -0.60523        3.84848
H         -7.65334       -0.32175        4.25760
C         -5.71732        2.88045        3.62450
H         -6.72669        3.16945        3.94840
C         -3.70709        4.79921        1.14046
H         -6.90301        1.17340        0.97586
H         -7.75084        1.55822        2.52457
H         -6.37111       -3.43574        0.59331
H         -6.94324       -4.26229        2.09409
H         -2.29358       -6.91759        0.01352
H         -2.40337       -5.35880       -0.89444
H          1.90462       -4.45111       -2.17638
H          2.85170       -5.86725       -1.56829
H          4.98644       -1.08075       -2.76879
H          6.56867       -1.57675       -2.04484
H          4.53585        3.47423       -2.26012
H          5.89554        4.14756       -1.27520
H          0.53121        5.48447       -1.10412
H          0.99970        6.90010       -0.08731
H         -3.32920        5.88703        4.73574
H         -2.34163        4.65716        5.61663
H         -6.67588        1.35004        5.67059
H         -5.03715        0.97149        6.33311
H         -5.69322       -4.27286        5.15930
H         -4.20811       -3.50450        5.84699
H         -1.26740       -7.32580        3.38784
H         -0.64000       -6.03376        4.48436
H          4.01701       -6.32304        1.77100
H          3.69719       -5.23139        3.17432
H          7.43297       -1.86035        1.20691
H          6.45118       -1.59060        2.69905
H          5.74600        2.94230        3.25364
H          6.58985        3.82340        1.92238
H          1.96721        6.82476        3.32486
H          2.01520        5.37477        4.39991
H         -3.79225        4.44041        0.10841
H         -4.24509        5.74846        1.27061
C          1.88933       -1.87926       -9.20952
C          2.46775       -0.63112       -9.01385
C          1.65549        0.47741       -8.90655
N          0.32656        0.37029       -8.99888
C         -0.48755        1.56409       -8.80990
C         -0.50377        1.89761       -7.33486
C          0.29525        2.91156       -6.82711
C          0.36144        3.12933       -5.46229
C         -0.36783        2.33626       -4.58763
C         -0.20000        2.49283       -3.10474
P          0.16395        0.87330       -2.34781
C          1.19940        1.08786       -0.88378
C          0.83261        2.06342        0.03569
C          1.47674        2.12645        1.25733
C          2.46725        1.20630        1.56843
C          2.81960        0.22776        0.65257
C          2.18799        0.16477       -0.57775
C         -1.28530        0.08966       -1.61853
C         -1.03340       -1.00355       -0.79065
C         -2.07806       -1.61201       -0.12863
C         -3.36760       -1.13984       -0.30682
C         -3.62166       -0.06806       -1.14394
C         -2.57790        0.56478       -1.79366
C          0.91030       -0.20623       -3.58273
C          0.40756       -1.47931       -3.82558
C          0.95242       -2.23385       -4.84938
C          1.98207       -1.72315       -5.62109
C          2.48035       -0.45348       -5.37223
C          1.94665        0.31282       -4.35476
C         -1.19895        1.34779       -5.10328
C         -1.26431        1.12672       -6.46446
C         -0.25053       -0.81874       -9.17881
C          0.50664       -1.96817       -9.28947
H          3.53699       -0.51866       -8.94926
H          2.06169        1.46416       -8.74703
H         -1.49842        1.37185       -9.16932
H         -0.05591        2.38826       -9.37887
H          0.87338        3.53556       -7.49060
H          1.00044        3.90428       -5.06881
H         -1.08436        2.91254       -2.61415
H          0.64879        3.14223       -2.87290
H          0.03886        2.75006       -0.21113
H          1.19205        2.86629        1.99168
H          2.94947        1.24015        2.53606
H          3.56685       -0.50354        0.92299
H          2.44357       -0.58888       -1.30568
H         -0.02357       -1.37041       -0.66836
H         -1.88958       -2.45255        0.52294
H         -4.18910       -1.61824        0.19385
H         -4.63489        0.27878       -1.26192
H         -2.77872        1.42233       -2.41671
H         -0.38601       -1.88584       -3.21522
H          0.57043       -3.22594       -5.03265
H          2.40634       -2.32473       -6.40985
H          3.29406       -0.06209       -5.96142
H          2.34060        1.29194       -4.13165
H         -1.78041        0.73396       -4.42966
H         -1.90285        0.34352       -6.84135
H         -1.32705       -0.84942       -9.24668
H          0.01703       -2.91572       -9.43979
H          2.50176       -2.76138       -9.30284
