# Supplementary material for: Synergy-Promoted Specific Alkyltriphenylphosphonium Binding to CB[8]
Source: J Org Chem. 2025 Feb 10;90(12):4149–57. doi: 10.1021/acs.joc.4c02546 (PMC12123668; doi:10.1021/acs.joc.4c02546)
Supplement: Supplementary file 2 [file jo4c02546_si_002.zip › S1/kinetic_profiles_GFN2_xTB_ALPB_H2O/2/guest_exchange/pathB/TS2p/TS2.xyz]

205
	Energy: -233739.5875317
C         -4.63179        4.23633        1.68383
H         -5.07527        5.21186        1.93122
N         -4.13314        4.23924        0.33264
C         -4.72279        3.27065       -0.44339
O         -4.58737        3.13418       -1.63583
N         -5.54797        2.52685        0.36290
C         -6.48150        1.56942       -0.16866
N         -6.17262        0.20478        0.16508
C         -5.70501       -0.69035       -0.75729
O         -5.42036       -0.44627       -1.90865
N         -5.69841       -1.93332       -0.18657
C         -5.42007       -3.11317       -0.95820
N         -4.22815       -3.81319       -0.56068
C         -3.10820       -3.86702       -1.35166
O         -2.88837       -3.17014       -2.31600
N         -2.32262       -4.90362       -0.91083
C         -1.34158       -5.52524       -1.75919
N          0.01057       -5.42374       -1.28243
C          1.00148       -4.87911       -2.05989
O          0.83479       -4.28135       -3.09685
N          2.20808       -5.20467       -1.49766
C          3.45412       -5.01100       -2.18502
N          4.29751       -4.00046       -1.60457
C          4.63152       -2.85840       -2.28751
O          4.13500       -2.48318       -3.32322
N          5.67642       -2.26047       -1.62930
C          6.44152       -1.19399       -2.21611
N          6.27561        0.07368       -1.55906
C          5.60664        1.11752       -2.13954
O          5.01170        1.08495       -3.19231
N          5.79046        2.22883       -1.35773
C          5.38295        3.53451       -1.79792
N          4.36641        4.13799       -0.97662
C          3.08283        4.32075       -1.41589
O          2.58608        3.80772       -2.39276
N          2.45988        5.21927       -0.58147
C          1.30750        5.97328       -1.00610
N          0.12654        5.72378       -0.22453
C         -1.05021        5.32506       -0.81417
O         -1.18534        4.97820       -1.96302
N         -2.05099        5.43940        0.11753
C         -1.58552        6.01501        1.35132
H         -2.17705        6.90610        1.60650
N         -1.57202        5.09113        2.46430
C         -2.74330        4.82982        3.26271
N         -3.64614        3.87442        2.67693
C         -3.97281        2.70769        3.32460
O         -3.40401        2.25841        4.29646
N         -5.07398        2.16764        2.71540
C         -5.81525        1.07197        3.28710
N         -5.72546       -0.14989        2.53145
C         -5.16562       -1.28874        3.05679
O         -4.60016       -1.37250        4.12463
N         -5.41709       -2.32676        2.19714
C         -5.15767       -3.69960        2.54966
N         -4.07956       -4.30199        1.81092
C         -2.91184       -4.70469        2.40177
O         -2.61871       -4.55918        3.56923
N         -2.16464       -5.36974        1.46175
C         -0.98705       -6.12063        1.81004
N          0.20632       -5.71848        1.10769
C          1.30848       -5.21397        1.75346
O          1.32969       -4.78745        2.88842
N          2.39051       -5.31891        0.91544
C          3.74114       -5.19797        1.40133
N          4.49402       -4.12404        0.80634
C          4.99744       -3.09342        1.55711
O          4.74294       -2.88238        2.72371
N          5.88103       -2.38402        0.78534
C          6.75216       -1.37528        1.33215
N          6.47985       -0.04065        0.86081
C          6.11662        0.96959        1.71851
O          5.84329        0.84236        2.89081
N          6.18208        2.15801        1.03650
C          6.07397        3.43360        1.69642
N          4.86197        4.14905        1.39585
C          3.90549        4.40209        2.34332
O          3.92935        4.02590        3.49375
N          2.95388        5.21775        1.78184
C          1.93104        5.85670        2.56706
N          0.58593        5.55085        2.14572
C         -0.30792        4.91330        2.97217
O         -0.03244        4.31478        3.98888
C         -0.07961        6.27773        1.09092
H          0.21900        7.33565        1.11452
C          3.33631        5.67601        0.46730
H          3.41357        6.77257        0.45336
C          4.66359        4.92212        0.19363
H          5.53720        5.56375        0.00987
C          6.72817        1.99592       -0.28685
H          7.61265        2.63814       -0.41067
C          7.00463        0.47333       -0.38546
H          8.06505        0.19943       -0.48770
C          6.11820       -3.02058       -0.49010
H          7.18419       -3.27179       -0.59032
C          5.15500       -4.23611       -0.47352
H          5.64265       -5.21805       -0.56036
C          2.06487       -6.00786       -0.31355
H          2.66285       -6.92625       -0.40082
C          0.53321       -6.22316       -0.20354
H          0.20168       -7.26701       -0.30025
C         -2.89154       -5.57298        0.22988
H         -2.99619       -6.64899        0.02907
C         -4.22350       -4.81694        0.47003
H         -5.13038       -5.43530        0.40383
C         -6.29917       -1.93962        1.12346
H         -7.19441       -2.57899        1.12717
C         -6.56832       -0.43568        1.39192
H         -7.61312       -0.18520        1.62779
C         -5.62071        3.04257        1.70419
H         -6.65895        3.30297        1.95725
C         -3.44095        5.35866       -0.24717
H         -6.42365        1.65333       -1.25992
H         -7.48962        1.80778        0.19026
H         -5.26305       -2.77029       -1.98733
H         -6.27208       -3.80110       -0.89397
H         -1.60336       -6.58523       -1.88454
H         -1.36347       -5.00115       -2.72105
H          3.20764       -4.66704       -3.19626
H          4.00014       -5.96256       -2.21493
H          6.07310       -1.06909       -3.24093
H          7.50402       -1.46556       -2.21143
H          4.95640        3.40133       -2.79938
H          6.25338        4.20134       -1.82923
H          1.06959        5.66532       -2.03091
H          1.55286        7.04364       -0.97275
H         -3.27810        5.77313        3.44124
H         -2.39365        4.40170        4.20975
H         -6.86838        1.36614        3.38400
H         -5.38187        0.86630        4.27276
H         -6.07275       -4.28658        2.40038
H         -4.85865       -3.71076        3.60402
H         -1.16509       -7.18796        1.61624
H         -0.81389       -5.95462        2.87941
H          4.27018       -6.14571        1.23049
H          3.67570       -4.98080        2.47400
H          7.79269       -1.63717        1.09854
H          6.59218       -1.36450        2.41643
H          6.05850        3.23654        2.77470
H          6.93864        4.05178        1.42461
H          2.07350        6.94586        2.53724
H          2.04668        5.48391        3.59085
H         -3.47344        5.21936       -1.33414
H         -3.94470        6.28990        0.04393
C         -3.46673       -3.22706       -5.21560
C         -2.25605       -2.62100       -5.52496
C         -2.16020       -1.24692       -5.46831
N         -3.20918       -0.49483       -5.12232
C         -3.04033        0.94811       -5.05588
C         -2.25478        1.33103       -3.82210
C         -1.02742        1.96770       -3.91916
C         -0.32987        2.31220       -2.77595
C         -0.85945        2.02961       -1.52511
C         -0.07584        2.32082       -0.27522
P          0.59033        0.71129        0.28396
C          1.85858        0.91793        1.54858
C          1.63165        1.92906        2.47804
C          2.22710        1.87022        3.72292
C          3.04740        0.80155        4.04113
C          3.30042       -0.18990        3.10589
C          2.70481       -0.14201        1.85991
C         -0.54667       -0.23830        1.31099
C         -0.24475       -1.58803        1.48421
C         -0.79914       -2.28301        2.53933
C         -1.64600       -1.63790        3.42630
C         -1.96002       -0.30220        3.24446
C         -1.40585        0.40446        2.19377
C          0.99193       -0.18192       -1.21830
C          0.02570       -1.02557       -1.76286
C          0.19046       -1.50770       -3.04578
C          1.30261       -1.14060       -3.78692
C          2.26288       -0.30163       -3.24435
C          2.11202        0.18228       -1.95795
C         -2.08391        1.38263       -1.43093
C         -2.77738        1.03450       -2.57149
C         -4.37462       -1.05599       -4.79879
C         -4.53715       -2.42615       -4.84699
H         -1.39413       -3.20470       -5.80381
H         -1.23967       -0.73186       -5.69754
H         -4.02253        1.42118       -5.01307
H         -2.51558        1.28978       -5.94919
H         -0.60636        2.20799       -4.88267
H          0.62752        2.80164       -2.85935
H         -0.69396        2.76314        0.50893
H          0.77503        2.97286       -0.48831
H          0.96947        2.74781        2.24442
H          2.01773        2.63979        4.44834
H          3.49338        0.73601        5.02030
H          3.93211       -1.02291        3.36680
H          2.87476       -0.93294        1.14150
H          0.44792       -2.07795        0.81363
H         -0.52899       -3.31047        2.71604
H         -2.05984       -2.17885        4.26246
H         -2.60189        0.19869        3.95100
H         -1.62178        1.45869        2.09388
H         -0.85379       -1.28994       -1.19376
H         -0.55546       -2.16909       -3.45320
H          1.43619       -1.51803       -4.78726
H          3.12763       -0.01050       -3.81742
H          2.84731        0.85235       -1.53365
H         -2.49814        1.15747       -0.45695
H         -3.72797        0.53657       -2.48560
H         -5.17938       -0.40543       -4.49296
H         -5.49493       -2.85388       -4.60275
H         -3.57208       -4.29824       -5.26415
