# Supplementary material for: Synergy-Promoted Specific Alkyltriphenylphosphonium Binding to CB[8]
Source: J Org Chem. 2025 Feb 10;90(12):4149–57. doi: 10.1021/acs.joc.4c02546 (PMC12123668; doi:10.1021/acs.joc.4c02546)
Supplement: Supplementary file 2 [file jo4c02546_si_002.zip › S1/kinetic_profiles_GFN2_xTB_ALPB_H2O/2/phenyl_exchange/pathC/I2/I2.xyz]

205
	Energy: -233756.0077131
C         -4.98658        4.38488        0.76272
H         -5.59428        5.28365        0.93587
N         -4.36581        4.44548       -0.53594
C         -4.64162        3.34686       -1.30137
O         -4.24896        3.14315       -2.42953
N         -5.49001        2.53844       -0.59112
C         -6.26256        1.50887       -1.22349
N         -5.86659        0.17860       -0.85626
C         -5.33796       -0.69491       -1.76766
O         -4.89877       -0.40208       -2.85834
N         -5.44145       -1.95812       -1.24979
C         -5.41705       -3.12666       -2.08099
N         -4.29019       -3.98344       -1.85389
C         -3.37609       -4.26073       -2.83355
O         -3.27200       -3.67893       -3.89145
N         -2.65623       -5.35444       -2.43941
C         -1.81084       -6.07783       -3.34760
N         -0.41069       -6.00887       -3.03505
C          0.48076       -5.30468       -3.80127
O          0.19872       -4.51513       -4.67484
N          1.74545       -5.70237       -3.45526
C          2.89308       -5.37970       -4.26046
N          3.77556       -4.41098       -3.67105
C          3.88916       -3.13408       -4.15254
O          3.19142       -2.62525       -5.00113
N          4.98025       -2.55567       -3.55800
C          5.57947       -1.34758       -4.05071
N          5.39858       -0.20305       -3.20152
C          4.64440        0.87527       -3.57647
O          3.89644        0.92718       -4.52801
N          4.93105        1.90972       -2.72471
C          4.61054        3.27122       -3.05186
N          3.71131        3.90830       -2.12996
C          2.46145        4.32711       -2.50259
O          1.84443        3.94229       -3.47351
N          2.04666        5.27739       -1.61029
C          0.97615        6.19448       -1.88765
N         -0.20461        5.97492       -1.10172
C         -1.38924        5.59609       -1.67666
O         -1.53403        5.22068       -2.81864
N         -2.38266        5.78893       -0.75856
C         -1.89887        6.32771        0.48670
H         -2.41040        7.27343        0.71394
N         -1.99913        5.42499        1.60508
C         -3.20440        5.22285        2.36777
N         -4.06281        4.19096        1.85254
C         -4.22127        2.97983        2.46699
O         -3.65846        2.61705        3.47619
N         -5.18594        2.27871        1.79263
C         -5.74040        1.05311        2.30605
N         -5.47967       -0.11328        1.49988
C         -4.65013       -1.13462        1.89401
O         -3.87850       -1.09268        2.82836
N         -4.87902       -2.21353        1.07851
C         -4.45614       -3.54435        1.43140
N         -3.62791       -4.20726        0.45441
C         -2.39842       -4.72047        0.80199
O         -1.76154       -4.41936        1.78603
N         -2.05471       -5.67729       -0.11994
C         -1.01011       -6.64100        0.10473
N          0.15243       -6.47015       -0.72512
C          1.38264       -6.19739       -0.18815
O          1.61274       -5.97028        0.97852
N          2.31745       -6.31870       -1.17956
C          3.72672       -6.19803       -0.92644
N          4.30412       -4.95892       -1.37369
C          4.59841       -3.92607       -0.52494
O          4.30712       -3.86265        0.64916
N          5.34372       -3.00464       -1.21509
C          6.09906       -1.98761       -0.53319
N          5.71371       -0.63824       -0.84785
C          5.20549        0.21802        0.09756
O          4.78446       -0.09323        1.18903
N          5.31620        1.49879       -0.38493
C          5.25189        2.65174        0.47356
N          4.16077        3.54665        0.20261
C          3.16072        3.76484        1.11195
O          2.96414        3.11711        2.11446
N          2.45872        4.87651        0.72279
C          1.58011        5.57776        1.62129
N          0.19007        5.55885        1.24652
C         -0.77378        5.00647        2.04735
O         -0.58072        4.32011        3.02634
C         -0.37013        6.44165        0.25067
H          0.04559        7.45309        0.35947
C          2.96086        5.43646       -0.50861
H          3.22613        6.49317       -0.37611
C          4.13748        4.49410       -0.88232
H          5.11509        4.97961       -0.99672
C          5.88499        1.54135       -1.70802
H          6.75390        2.21289       -1.73310
C          6.18605        0.05322       -2.02314
H          7.24171       -0.18626       -2.20942
C          5.59536       -3.41156       -2.57894
H          6.67522       -3.49222       -2.76272
C          4.79960       -4.73655       -2.70656
H          5.38045       -5.60478       -3.04561
C          1.74426       -6.72434       -2.43638
H          2.24759       -7.62864       -2.80600
C          0.23839       -6.89326       -2.10453
H         -0.15237       -7.91470       -2.21311
C         -3.05491       -5.84389       -1.14207
H         -3.35786       -6.89781       -1.21095
C         -4.17277       -4.85654       -0.71719
H         -5.14255       -5.31811       -0.48516
C         -5.91960       -1.95693        0.10697
H         -6.74342       -2.67279        0.22646
C         -6.28467       -0.47134        0.36081
H         -7.34591       -0.27231        0.56017
C         -5.77529        3.05023        0.72354
H         -6.85994        3.14205        0.87224
C         -3.77057        5.63300       -1.08570
H         -6.09849        1.60086       -2.30340
H         -7.32247        1.65054       -0.97787
H         -5.34619       -2.78504       -3.11965
H         -6.34251       -3.69653       -1.92144
H         -2.11865       -7.13061       -3.36754
H         -1.94327       -5.61234       -4.33111
H          2.51394       -4.93360       -5.18726
H          3.45456       -6.29811       -4.46756
H          5.08819       -1.11418       -5.00206
H          6.65330       -1.51781       -4.19768
H          4.11226        3.24875       -4.02778
H          5.53756        3.85772       -3.10403
H          0.68598        6.04668       -2.93418
H          1.33813        7.21753       -1.72598
H         -3.75967        6.16627        2.41034
H         -2.90127        4.90386        3.37146
H         -6.82611        1.16470        2.41633
H         -5.26889        0.88379        3.28065
H         -5.34748       -4.16181        1.61755
H         -3.85455       -3.45236        2.34277
H         -1.42147       -7.64711       -0.04849
H         -0.66844       -6.51237        1.13812
H          4.25366       -7.02814       -1.40848
H          3.84804       -6.23245        0.16244
H          7.16488       -2.11647       -0.76575
H          5.91481       -2.13052        0.53797
H          5.10196        2.27906        1.49334
H          6.19631        3.20633        0.39473
H          1.91518        6.62026        1.70274
H          1.65177        5.06935        2.58976
H         -3.82298        5.54585       -2.17709
H         -4.32910        6.50766       -0.73498
C         -0.07319       -1.28528       -4.78550
C          0.88110       -0.29797       -4.57818
C          0.52412        0.85576       -3.91153
N         -0.72406        1.04043       -3.47083
C         -1.03563        2.22583       -2.68591
C         -0.98747        1.91485       -1.20408
C          0.11973        2.22475       -0.42267
C          0.12548        1.97422        0.94193
C         -0.97957        1.39994        1.55604
C         -1.13155        1.29259        3.04180
P          0.13985        0.56621        4.12213
C          1.66758        1.50674        4.35328
C          1.52694        2.83088        4.76176
C          2.64751        3.56046        5.10734
C          3.90223        2.97305        5.05856
C          4.03611        1.65281        4.66498
C          2.92145        0.90945        4.31909
C         -0.57918        0.57191        5.78224
C          0.21674        0.03301        6.79345
C         -0.23749        0.01826        8.09757
C         -1.48366        0.54838        8.39944
C         -2.26879        1.09231        7.39676
C         -1.82470        1.10983        6.08374
C          0.48132       -1.14015        3.66485
C         -0.15085       -2.16839        4.35770
C          0.15725       -3.48161        4.05866
C          1.09531       -3.76528        3.08043
C          1.69482       -2.74076        2.36417
C          1.38429       -1.42291        2.64266
C         -2.06951        1.05179        0.76362
C         -2.07718        1.30437       -0.59424
C         -1.66937        0.12190       -3.69753
C         -1.37231       -1.05806       -4.34835
H          1.89555       -0.42187       -4.92288
H          1.23640        1.65197       -3.74922
H         -2.03823        2.57647       -2.94737
H         -0.31963        3.00877       -2.94139
H          0.98218        2.68467       -0.88292
H          0.98240        2.23536        1.54551
H         -2.02271        0.69279        3.26823
H         -1.28681        2.30769        3.43328
H          0.54813        3.28586        4.78613
H          2.54424        4.58849        5.41956
H          4.77643        3.54558        5.32885
H          5.01127        1.19195        4.62392
H          3.03834       -0.12021        4.01710
H          1.18740       -0.37525        6.54564
H          0.37637       -0.40251        8.87863
H         -1.83902        0.53863        9.41825
H         -3.23502        1.50797        7.63656
H         -2.44913        1.54199        5.31769
H         -0.87266       -1.93739        5.12701
H         -0.32708       -4.28412        4.59164
H          1.35744       -4.78505        2.85362
H          2.42638       -2.98052        1.60812
H          1.84999       -0.62055        2.08644
H         -2.92516        0.58885        1.22553
H         -2.94524        1.04507       -1.18092
H         -2.67631        0.33588       -3.36929
H         -2.14671       -1.79360       -4.50150
H          0.19022       -2.21207       -5.27022
