# Supplementary material for: Synergy-Promoted Specific Alkyltriphenylphosphonium Binding to CB[8]
Source: J Org Chem. 2025 Feb 10;90(12):4149–57. doi: 10.1021/acs.joc.4c02546 (PMC12123668; doi:10.1021/acs.joc.4c02546)
Supplement: Supplementary file 2 [file jo4c02546_si_002.zip › S1/kinetic_profiles_GFN2_xTB_ALPB_H2O/2/phenyl_exchange/pathC/I3/I3.xyz]

205
	Energy: -233753.9758193
C         -4.86497        4.23442        0.71603
H         -5.46112        5.13095        0.93460
N         -4.28297        4.32919       -0.59704
C         -4.56736        3.24401       -1.37760
O         -4.18301        3.05711       -2.51194
N         -5.40996        2.42394       -0.67437
C         -6.23607        1.45303       -1.33386
N         -5.91231        0.09533       -1.00469
C         -5.43865       -0.78887       -1.93623
O         -5.00352       -0.50085       -3.02965
N         -5.59636       -2.05217       -1.43326
C         -5.58807       -3.21578       -2.27368
N         -4.49382       -4.11193       -2.03251
C         -3.52146       -4.34974       -2.96737
O         -3.33876       -3.70700       -3.97770
N         -2.84525       -5.47971       -2.59486
C         -1.94737       -6.16257       -3.48554
N         -0.56200       -6.07489       -3.11209
C          0.34199       -5.33654       -3.82924
O          0.07815       -4.55171       -4.71300
N          1.60007       -5.69465       -3.42238
C          2.77768       -5.34342       -4.16707
N          3.60208       -4.34880       -3.53891
C          3.75887       -3.09423       -4.06310
O          3.12385       -2.61675       -4.97726
N          4.81232       -2.49824       -3.42205
C          5.45313       -1.31959       -3.93316
N          5.28615       -0.15162       -3.11536
C          4.54553        0.92713       -3.51611
O          3.78182        0.95954       -4.45589
N          4.86500        1.98475       -2.70520
C          4.57228        3.34012       -3.08179
N          3.70736        4.03615       -2.17051
C          2.45024        4.44852       -2.52763
O          1.80253        4.02095       -3.45965
N          2.07291        5.44763       -1.67274
C          0.97757        6.33821       -1.93893
N         -0.19471        6.07776       -1.15192
C         -1.35238        5.62400       -1.72395
O         -1.47927        5.24482       -2.86696
N         -2.35279        5.74652       -0.80070
C         -1.89645        6.28472        0.45313
H         -2.48514        7.17311        0.72127
N         -1.89706        5.33720        1.54264
C         -3.06935        5.03366        2.32332
N         -3.90561        4.00298        1.76849
C         -4.05732        2.77570        2.35386
O         -3.46751        2.37905        3.33459
N         -5.04841        2.10261        1.68921
C         -5.61313        0.87653        2.18708
N         -5.44157       -0.26372        1.32208
C         -4.68651       -1.35515        1.67559
O         -3.85907       -1.37915        2.56100
N         -5.06105       -2.41187        0.88562
C         -4.78151       -3.77941        1.23354
N         -3.95947       -4.49145        0.28919
C         -2.78285       -5.07843        0.68168
O         -2.20106       -4.86497        1.72228
N         -2.42049       -5.99441       -0.26803
C         -1.35659       -6.94181       -0.07068
N         -0.15133       -6.63805       -0.79206
C          0.98303       -6.19368       -0.16653
O          1.08726       -5.93114        1.01047
N          1.99888       -6.18493       -1.08508
C          3.36990       -5.98609       -0.70045
N          3.95458       -4.76375       -1.18198
C          4.26389       -3.71312       -0.35613
O          3.93092       -3.59438        0.80190
N          5.08038       -2.85338       -1.04966
C          5.87555       -1.85871       -0.37948
N          5.57712       -0.49919       -0.74381
C          5.13525        0.41676        0.17678
O          4.73515        0.16503        1.29125
N          5.29330        1.67109       -0.35694
C          5.28198        2.86468        0.44716
N          4.20623        3.77555        0.16567
C          3.24308        4.06844        1.09383
O          3.06428        3.48981        2.14060
N          2.55590        5.17277        0.66854
C          1.65225        5.87861        1.53666
N          0.26129        5.73345        1.19906
C         -0.63040        5.05647        1.98773
O         -0.35864        4.38000        2.95519
C         -0.38910        6.54222        0.19930
H         -0.07055        7.58999        0.29073
C          3.02151        5.65375       -0.60816
H          3.30537        6.71199       -0.54489
C          4.17232        4.67246       -0.96258
H          5.15468        5.13503       -1.12222
C          5.83079        1.63397       -1.69259
H          6.71892        2.27596       -1.76847
C          6.07842        0.12407       -1.94610
H          7.12525       -0.16093       -2.11761
C          5.36968       -3.32449       -2.38369
H          6.45358       -3.43677       -2.52385
C          4.54816       -4.63529       -2.48823
H          5.12714       -5.53623       -2.73334
C          1.58326       -6.68258       -2.37467
H          2.19266       -7.55105       -2.66058
C          0.07206       -6.97057       -2.17617
H         -0.23798       -8.00645       -2.37166
C         -3.34825       -6.04826       -1.36678
H         -3.67913       -7.08227       -1.53428
C         -4.46105       -5.05281       -0.94551
H         -5.45384       -5.49699       -0.79047
C         -6.07609       -2.04916       -0.07478
H         -6.95298       -2.70183        0.02580
C         -6.32359       -0.54626        0.21712
H         -7.35785       -0.27693        0.46778
C         -5.66208        2.90532        0.65910
H         -6.74225        2.99691        0.83693
C         -3.73038        5.54004       -1.13733
H         -6.06886        1.56549       -2.41121
H         -7.28731        1.64384       -1.08223
H         -5.48474       -2.86235       -3.30572
H         -6.53249       -3.75952       -2.14045
H         -2.23530       -7.21886       -3.54621
H         -2.04304       -5.67266       -4.46156
H          2.43781       -4.91191       -5.11563
H          3.37283       -6.24853       -4.33887
H          4.98604       -1.10151       -4.90018
H          6.52545       -1.51874       -4.05446
H          4.05488        3.29060       -4.04674
H          5.51201        3.90061       -3.17482
H          0.68574        6.19092       -2.98520
H          1.31296        7.36788       -1.76874
H         -3.66194        5.94849        2.44597
H         -2.72047        4.66513        3.29443
H         -6.68668        1.01958        2.36683
H         -5.09297        0.65260        3.12519
H         -5.73428       -4.31402        1.35445
H         -4.22483       -3.76376        2.17771
H         -1.71007       -7.93756       -0.36098
H         -1.09701       -6.91137        0.99396
H          3.97164       -6.83090       -1.05770
H          3.37787       -5.93391        0.39422
H          6.93743       -2.05682       -0.58057
H          5.65782       -1.95303        0.69069
H          5.14900        2.54602        1.48702
H          6.23798        3.38856        0.31642
H          1.91198        6.94385        1.53298
H          1.78184        5.44639        2.53572
H         -3.77432        5.45722       -2.22937
H         -4.32400        6.39140       -0.78506
C         -0.25175       -1.30784       -4.77402
C          0.76481       -0.38914       -4.54545
C          0.47971        0.77635       -3.86546
N         -0.75775        1.03863       -3.43379
C         -0.99258        2.22511       -2.62547
C         -0.86548        1.89815       -1.15093
C          0.24682        2.28617       -0.41273
C          0.32580        2.03280        0.94824
C         -0.70764        1.37380        1.60127
C         -0.79763        1.29214        3.09420
P          0.50371        0.60155        4.16397
C          1.96998        1.63286        4.38895
C          1.82562        2.76617        5.18671
C          2.93486        3.52438        5.50452
C          4.18887        3.14273        5.05132
C          4.32467        2.02835        4.24225
C          3.21680        1.27778        3.88919
C         -0.25701        0.54725        5.81255
C          0.49183       -0.04353        6.82855
C         -0.00943       -0.10809        8.11448
C         -1.26015        0.42004        8.39584
C         -2.00296        1.01214        7.38835
C         -1.51064        1.08003        6.09490
C          0.95655       -1.08844        3.73234
C          0.07334       -1.85588        2.97811
C          0.36751       -3.18383        2.73048
C          1.53162       -3.74786        3.22617
C          2.40636       -2.98638        3.98270
C          2.11885       -1.66078        4.24707
C         -1.79493        0.93448        0.85036
C         -1.87743        1.19729       -0.50425
C         -1.76107        0.19167       -3.68628
C         -1.53762       -0.99791       -4.34914
H          1.77165       -0.57634       -4.88395
H          1.24259        1.51902       -3.68270
H         -1.99834        2.60171       -2.83319
H         -0.27184        2.99236       -2.91475
H          1.05050        2.81489       -0.90437
H          1.17947        2.36184        1.52221
H         -1.70318        0.73929        3.36759
H         -0.89969        2.32376        3.46446
H          0.84687        3.04767        5.54792
H          2.82630        4.40661        6.11637
H          5.05800        3.72232        5.32277
H          5.29551        1.73454        3.87285
H          3.33137        0.44428        3.21265
H          1.46642       -0.45304        6.60799
H          0.57310       -0.56836        8.89726
H         -1.65267        0.37050        9.39968
H         -2.97457        1.42621        7.60869
H         -2.10866        1.55044        5.33034
H         -0.84289       -1.42827        2.59891
H         -0.31869       -3.79550        2.16750
H          1.74706       -4.78129        3.01009
H          3.31188       -3.42698        4.36917
H          2.80074       -1.07529        4.84500
H         -2.59237        0.39755        1.34090
H         -2.74631        0.87332       -1.05786
H         -2.75566        0.47317       -3.37154
H         -2.35799       -1.67755       -4.51944
H         -0.04607       -2.24522       -5.26656
