# Supplementary material for: Synergy-Promoted Specific Alkyltriphenylphosphonium Binding to CB[8]
Source: J Org Chem. 2025 Feb 10;90(12):4149–57. doi: 10.1021/acs.joc.4c02546 (PMC12123668; doi:10.1021/acs.joc.4c02546)
Supplement: Supplementary file 2 [file jo4c02546_si_002.zip › S1/kinetic_profiles_GFN2_xTB_ALPB_H2O/2/phenyl_exchange/pathC/I4/I4.xyz]

205
	Energy: -233753.9686527
C         -5.04865        4.36645        0.77004
H         -5.56552        5.30452        1.01313
N         -4.46305        4.44269       -0.53892
C         -4.74793        3.34780       -1.30687
O         -4.34478        3.13514       -2.42954
N         -5.62299        2.55861       -0.60725
C         -6.38869        1.53106       -1.25675
N         -6.04225        0.19731       -0.84929
C         -5.40984       -0.68342       -1.68555
O         -4.86448       -0.40112       -2.73106
N         -5.53650       -1.94153       -1.15793
C         -5.40227       -3.12661       -1.96275
N         -4.22708       -3.90573       -1.69044
C         -3.26278       -4.14256       -2.63126
O         -3.19974       -3.63342       -3.72944
N         -2.42805       -5.11205       -2.14347
C         -1.49149       -5.82052       -2.96958
N         -0.10793       -5.57463       -2.66105
C          0.74956       -5.00376       -3.56568
O          0.42952       -4.42147       -4.57828
N          2.03110       -5.26892       -3.16191
C          3.16465       -5.06176       -4.02157
N          4.08269       -4.05480       -3.56731
C          4.19201       -2.82992       -4.17287
O          3.43083       -2.37180       -4.99528
N          5.35478       -2.25014       -3.73964
C          5.88564       -1.05199       -4.32714
N          5.73607        0.12188       -3.50869
C          4.81464        1.09228       -3.79271
O          3.92961        1.01848       -4.61613
N          5.10567        2.19251       -3.02816
C          4.59846        3.49523       -3.34936
N          3.70955        4.04162       -2.36253
C          2.42111        4.38926       -2.66682
O          1.78246        3.99705       -3.62013
N          1.99532        5.28804       -1.72791
C          0.89368        6.17981       -1.93999
N         -0.25201        5.88450       -1.13158
C         -1.45303        5.54559       -1.69465
O         -1.63116        5.24162       -2.85337
N         -2.41675        5.68684       -0.73789
C         -1.88812        6.11816        0.53115
H         -2.37790        7.04937        0.84852
N         -1.97209        5.12956        1.57608
C         -3.15536        4.93994        2.37540
N         -4.11123        4.02181        1.81687
C         -4.43131        2.84253        2.43476
O         -3.89090        2.38972        3.41932
N         -5.51736        2.30884        1.79531
C         -6.22591        1.15460        2.27571
N         -5.95085       -0.05513        1.54745
C         -5.12666       -1.03253        2.03586
O         -4.45867       -0.95409        3.04408
N         -5.24475       -2.12855        1.22738
C         -4.69225       -3.40567        1.58213
N         -3.71626       -3.91294        0.65677
C         -2.38807       -4.02661        0.98731
O         -1.82295       -3.42186        1.86754
N         -1.83053       -4.99159        0.18539
C         -0.63577       -5.68732        0.57344
N          0.47523       -5.51782       -0.32137
C          1.67267       -5.00411        0.10751
O          1.86053       -4.42333        1.15342
N          2.62795       -5.32900       -0.82052
C          4.03521       -5.24984       -0.54053
N          4.72579       -4.20459       -1.24382
C          5.30898       -3.15338       -0.58598
O          5.16394       -2.88055        0.58524
N          6.14111       -2.51505       -1.46648
C          7.08011       -1.50488       -1.05825
N          6.62366       -0.15903       -1.26766
C          6.15102        0.62103       -0.24801
O          6.08121        0.29935        0.91631
N          5.85799        1.85996       -0.75778
C          5.62271        2.98344        0.11221
N          4.36302        3.64813       -0.08385
C          3.36134        3.66836        0.85557
O          3.27225        2.94532        1.82177
N          2.49914        4.69344        0.54091
C          1.60325        5.25402        1.52101
N          0.20976        5.24699        1.15287
C         -0.74105        4.65628        1.94703
O         -0.52764        3.89280        2.86370
C         -0.36540        6.22876        0.26005
H          0.07335        7.21874        0.44702
C          2.91998        5.41947       -0.63678
H          3.09650        6.47698       -0.40209
C          4.16035        4.62514       -1.12091
H          5.07099        5.21704       -1.27924
C          6.22550        1.97558       -2.15141
H          6.97751        2.76552       -2.28525
C          6.69921        0.54474       -2.52034
H          7.71647        0.47685       -2.93006
C          6.07229       -3.07033       -2.79294
H          7.08131       -3.28979       -3.16617
C          5.14247       -4.29960       -2.62335
H          5.61033       -5.27406       -2.81646
C          2.08395       -6.04365       -1.94674
H          2.64280       -6.97494       -2.11211
C          0.58839       -6.21942       -1.57688
H          0.24969       -7.25887       -1.46801
C         -2.75846       -5.49876       -0.79534
H         -2.84613       -6.59042       -0.71969
C         -4.05593       -4.70049       -0.49828
H         -4.95081       -5.30697       -0.30703
C         -6.16907       -1.92348        0.13681
H         -6.98390       -2.65777        0.17799
C         -6.59555       -0.44279        0.31988
H         -7.67704       -0.26552        0.38164
C         -5.95453        3.11225        0.68578
H         -7.03362        3.30485        0.75514
C         -3.81367        5.61279       -1.05539
H         -6.17048        1.60557       -2.32857
H         -7.45566        1.69663       -1.06469
H         -5.32060       -2.80733       -3.00782
H         -6.29281       -3.75138       -1.81640
H         -1.68847       -6.89768       -2.88661
H         -1.65153       -5.47445       -3.99688
H          2.76519       -4.72066       -4.98338
H          3.70730       -6.00818       -4.13679
H          5.31341       -0.87522       -5.24527
H          6.94821       -1.19974       -4.54851
H          4.02114        3.39464       -4.27554
H          5.44315        4.18302       -3.49128
H          0.57656        6.06818       -2.98296
H          1.22806        7.20671       -1.74340
H         -3.63486        5.91440        2.52962
H         -2.83563        4.51010        3.33131
H         -7.30190        1.35412        2.24199
H         -5.89075        0.98472        3.30517
H         -5.50347       -4.13975        1.67265
H         -4.18645       -3.26147        2.54369
H         -0.86274       -6.75908        0.66346
H         -0.32462       -5.27245        1.53924
H          4.49933       -6.21455       -0.78178
H          4.13713       -5.02202        0.52692
H          8.02061       -1.65742       -1.59660
H          7.22071       -1.61646        0.02304
H          5.62418        2.58272        1.13198
H          6.42899        3.71871       -0.01732
H          1.91082        6.28896        1.73031
H          1.69616        4.63676        2.42163
H         -3.87668        5.56705       -2.14860
H         -4.32588        6.50134       -0.66990
C          0.07087       -1.24120       -4.94552
C          0.91927       -0.16578       -4.71843
C          0.45334        0.92236       -4.00889
N         -0.79857        0.95762       -3.54260
C         -1.22300        2.06807       -2.70190
C         -1.19043        1.66396       -1.24255
C         -0.08705        1.92051       -0.43659
C         -0.09634        1.59260        0.91019
C         -1.21319        0.99067        1.48327
C         -1.38731        0.88335        2.96816
P         -0.28817       -0.08464        4.05561
C          1.46226        0.13857        3.69759
C          2.22205        1.00466        4.47725
C          3.58504        1.09188        4.26581
C          4.18493        0.31294        3.29108
C          3.42092       -0.51743        2.48561
C          2.05442       -0.60011        2.67448
C         -0.61781        0.51053        5.73223
C          0.16904       -0.03687        6.74600
C         -0.04436        0.32828        8.06084
C         -1.05148        1.23059        8.37139
C         -1.84606        1.75726        7.36693
C         -1.63897        1.40051        6.04366
C         -0.69053       -1.84451        4.19963
C         -1.99913       -2.14612        4.56958
C         -2.34582       -3.45263        4.85224
C         -1.39421       -4.45759        4.77569
C         -0.09141       -4.15222        4.42161
C          0.27044       -2.84595        4.14288
C         -2.29299        0.68614        0.66073
C         -2.28565        1.01879       -0.68096
C         -1.64457       -0.05034       -3.78347
C         -1.23666       -1.16855       -4.48098
H          1.93834       -0.17209       -5.07165
H          1.08156        1.78351       -3.83064
H         -2.24159        2.35973       -2.97394
H         -0.56147        2.91611       -2.88657
H          0.78017        2.40986       -0.85707
H          0.75781        1.83450        1.52681
H         -2.40105        0.53845        3.20193
H         -1.26370        1.90475        3.35868
H          1.74736        1.59965        5.24315
H          4.18056        1.75897        4.86891
H          5.25014        0.35407        3.13278
H          3.90612       -1.11227        1.72652
H          1.44974       -1.23941        2.04468
H          0.94700       -0.74450        6.49279
H          0.56906       -0.09001        8.84353
H         -1.21917        1.51613        9.39833
H         -2.63630        2.44905        7.61348
H         -2.27878        1.80927        5.27708
H         -2.74479       -1.36640        4.61818
H         -3.36025       -3.68719        5.13715
H         -1.66806       -5.47826        4.99584
H          0.65510       -4.92955        4.35967
H          1.29198       -2.62423        3.87481
H         -3.15932        0.20704        1.08895
H         -3.14964        0.80739       -1.29132
H         -2.65928        0.04174       -3.42349
H         -1.93239       -1.97726       -4.64166
H          0.42245       -2.11945       -5.46294
