# Supplementary material for: Synergy-Promoted Specific Alkyltriphenylphosphonium Binding to CB[8]
Source: J Org Chem. 2025 Feb 10;90(12):4149–57. doi: 10.1021/acs.joc.4c02546 (PMC12123668; doi:10.1021/acs.joc.4c02546)
Supplement: Supplementary file 2 [file jo4c02546_si_002.zip › S1/kinetic_profiles_GFN2_xTB_ALPB_H2O/2/phenyl_exchange/pathC/TS2/TS2.xyz]

205
	Energy: -233755.9312244
C         -4.96573        4.42859        0.74708
H         -5.57355        5.33094        0.90121
N         -4.33485        4.46857       -0.54797
C         -4.62261        3.36707       -1.30506
O         -4.23694        3.15367       -2.43379
N         -5.47374        2.56908       -0.58637
C         -6.25139        1.53598       -1.20650
N         -5.85820        0.20804       -0.82711
C         -5.34387       -0.67762       -1.73500
O         -4.91501       -0.39804       -2.83319
N         -5.44760       -1.93482       -1.20303
C         -5.43654       -3.11215       -2.02165
N         -4.31265       -3.97234       -1.79320
C         -3.41248       -4.27144       -2.77956
O         -3.31389       -3.70344       -3.84531
N         -2.70051       -5.36806       -2.37963
C         -1.86956       -6.10934       -3.28631
N         -0.46678       -6.04937       -2.98474
C          0.42334       -5.35304       -3.75956
O          0.14027       -4.56261       -4.63185
N          1.68742       -5.76044       -3.42339
C          2.83120       -5.44224       -4.23481
N          3.72017       -4.47953       -3.64577
C          3.83478       -3.20151       -4.12375
O          3.12990       -2.68558       -4.96186
N          4.93475       -2.63016       -3.53850
C          5.53870       -1.42880       -4.04139
N          5.37211       -0.28217       -3.19288
C          4.62375        0.80080       -3.56564
O          3.87452        0.85792       -4.51566
N          4.91755        1.83250       -2.71285
C          4.61436        3.19664       -3.04466
N          3.72026        3.84503       -2.12626
C          2.48098        4.28786       -2.50610
O          1.86450        3.91983       -3.48356
N          2.07574        5.23967       -1.61034
C          1.02412        6.17727       -1.89370
N         -0.16520        5.97759       -1.11591
C         -1.34985        5.60317       -1.69373
O         -1.49284        5.22598       -2.83525
N         -2.34530        5.80225       -0.77908
C         -1.86373        6.35508        0.46155
H         -2.36533        7.31046        0.67002
N         -1.98223        5.47201        1.59268
C         -3.19416        5.28980        2.34985
N         -4.05227        4.25094        1.84774
C         -4.21824        3.04976        2.47978
O         -3.67122        2.70483        3.50392
N         -5.17010        2.33462        1.80137
C         -5.72558        1.11389        2.32644
N         -5.46600       -0.06087        1.53158
C         -4.63481       -1.07892        1.93137
O         -3.86130       -1.02940        2.86399
N         -4.86154       -2.16375        1.12254
C         -4.43833       -3.49192        1.48804
N         -3.62554       -4.17331        0.50994
C         -2.40013       -4.70044        0.85250
O         -1.75154       -4.39879        1.82873
N         -2.07487       -5.66985       -0.06326
C         -1.04227       -6.64704        0.16280
N          0.11693       -6.50202       -0.67760
C          1.35795       -6.26153       -0.15038
O          1.60314       -6.05435        1.01757
N          2.28099       -6.38222       -1.15350
C          3.69662       -6.28573       -0.91895
N          4.28670       -5.04957       -1.35996
C          4.63194       -4.04217       -0.49880
O          4.40913       -4.01633        0.69098
N          5.33730       -3.09851       -1.20358
C          6.10451       -2.07868       -0.53650
N          5.70877       -0.72878       -0.84306
C          5.21728        0.12682        0.11250
O          4.82588       -0.18509        1.21455
N          5.30005        1.40824       -0.37451
C          5.22968        2.55986        0.48687
N          4.14403        3.46095        0.20774
C          3.15313        3.70817        1.12053
O          2.94542        3.07008        2.12787
N          2.46988        4.82976        0.72566
C          1.59997        5.55352        1.61634
N          0.21079        5.55902        1.23573
C         -0.76559        5.03829        2.04350
O         -0.58813        4.36456        3.03340
C         -0.33193        6.44785        0.23444
H          0.09622        7.45405        0.34424
C          2.98759        5.37986       -0.50407
H          3.27273        6.43124       -0.36960
C          4.14748        4.41546       -0.87267
H          5.13555        4.88209       -0.97642
C          5.86949        1.45642       -1.69783
H          6.74037        2.12585       -1.71910
C          6.16879       -0.03086       -2.02003
H          7.22329       -0.26800       -2.21660
C          5.56092       -3.49570       -2.57598
H          6.63727       -3.58115       -2.77921
C          4.75751       -4.81616       -2.70031
H          5.33003       -5.68339       -3.05681
C          1.68767       -6.78119       -2.40388
H          2.17647       -7.69131       -2.77902
C          0.18373       -6.93365       -2.05590
H         -0.21739       -7.95223       -2.15418
C         -3.08901       -5.83700       -1.07195
H         -3.40469       -6.88819       -1.12434
C         -4.19099       -4.83201       -0.64694
H         -5.16273       -5.28033       -0.39751
C         -5.91194       -1.91755        0.15796
H         -6.73509       -2.63128        0.29412
C         -6.27388       -0.42890        0.39796
H         -7.33441       -0.22648        0.59800
C         -5.75699        3.09525        0.72251
H         -6.84153        3.19168        0.87020
C         -3.73288        5.64797       -1.10922
H         -6.09034        1.61641       -2.28780
H         -7.31017        1.68364       -0.95940
H         -5.37171       -2.78242       -3.06453
H         -6.36407       -3.67493       -1.84897
H         -2.18687       -7.15941       -3.29235
H         -2.00581       -5.65318       -4.27366
H          2.44847       -4.99173       -5.15804
H          3.38730       -6.36253       -4.44784
H          5.04066       -1.19380       -4.98887
H          6.60994       -1.60712       -4.19747
H          4.11785        3.17832       -4.02154
H          5.54844        3.77211       -3.09605
H          0.73898        6.03580       -2.94248
H          1.40308        7.19340       -1.72803
H         -3.74581        6.23594        2.36938
H         -2.90072        4.98947        3.36212
H         -6.81135        1.22642        2.43580
H         -5.25434        0.95466        3.30284
H         -5.32951       -4.10328        1.69504
H         -3.82498       -3.38980        2.39043
H         -1.47038       -7.64822        0.02304
H         -0.68908       -6.51495        1.19193
H          4.20266       -7.11895       -1.41805
H          3.83577       -6.33526        0.16723
H          7.16604       -2.20324       -0.79052
H          5.94453       -2.22447        0.53834
H          5.07015        2.18367        1.50389
H          6.17679        3.11218        0.42011
H          1.95544        6.58972        1.69190
H          1.65753        5.05260        2.58991
H         -3.78190        5.54876       -2.19978
H         -4.28941        6.52876       -0.77062
C         -0.11955       -1.31749       -4.73496
C          0.84393       -0.33832       -4.53075
C          0.49211        0.83078       -3.88871
N         -0.76008        1.03870       -3.46989
C         -1.06704        2.24224       -2.71164
C         -1.03035        1.96419       -1.22298
C          0.05269        2.33094       -0.43293
C          0.04936        2.10310        0.93545
C         -1.03746        1.49216        1.54558
C         -1.18161        1.36373        3.03092
P          0.14439        0.65438        4.05500
C          1.56000        1.71249        4.43945
C          1.29447        2.99237        4.91721
C          2.33846        3.79261        5.34033
C          3.63850        3.31231        5.31300
C          3.89458        2.02711        4.86635
C          2.85941        1.21871        4.43224
C         -0.59048        0.34971        5.67785
C          0.20699       -0.32412        6.60258
C         -0.26671       -0.56229        7.87810
C         -1.53097       -0.11885        8.23841
C         -2.31495        0.56552        7.32444
C         -1.85196        0.80714        6.04090
C          0.70861       -0.89506        3.34460
C          0.24301       -2.11156        3.83167
C          0.74387       -3.28680        3.30453
C          1.69478       -3.24380        2.29816
C          2.12101       -2.02971        1.78422
C          1.63026       -0.84774        2.30151
C         -2.10580        1.09681        0.74666
C         -2.10660        1.32873       -0.61491
C         -1.71361        0.12865       -3.69591
C         -1.42186       -1.06651       -4.32123
H          1.86088       -0.48029       -4.86085
H          1.21187        1.62075       -3.72897
H         -2.06605        2.59434       -2.98468
H         -0.34460        3.01517       -2.97898
H          0.90377        2.81303       -0.89074
H          0.88560        2.40619        1.54738
H         -2.04331        0.71987        3.24931
H         -1.37733        2.36114        3.44618
H          0.28127        3.36269        4.93461
H          2.13833        4.79109        5.69791
H          4.45210        3.93922        5.64478
H          4.90494        1.64785        4.85079
H          3.07118        0.22154        4.07634
H          1.19275       -0.66070        6.31104
H          0.34657       -1.08967        8.59205
H         -1.90093       -0.30394        9.23502
H         -3.29365        0.91645        7.61229
H         -2.47193        1.34887        5.34361
H         -0.49450       -2.13400        4.62005
H          0.39889       -4.23845        3.67446
H          2.10932       -4.16019        1.91226
H          2.86741       -2.00967        1.00640
H          1.97828        0.10295        1.92320
H         -2.94906        0.60865        1.20446
H         -2.95772        1.02829       -1.20635
H         -2.72294        0.36099       -3.38812
H         -2.20310       -1.79502       -4.47330
H          0.13927       -2.25537       -5.20062
