# Supplementary material for: Synergy-Promoted Specific Alkyltriphenylphosphonium Binding to CB[8]
Source: J Org Chem. 2025 Feb 10;90(12):4149–57. doi: 10.1021/acs.joc.4c02546 (PMC12123668; doi:10.1021/acs.joc.4c02546)
Supplement: Supplementary file 2 [file jo4c02546_si_002.zip › S1/kinetic_profiles_GFN2_xTB_ALPB_H2O/2/phenyl_exchange/pathC/TS3/TS3.xyz]

205
	Energy: -233751.6434810
C         -4.85537        4.23834        0.73449
H         -5.44965        5.13403        0.96244
N         -4.28847        4.33849       -0.58476
C         -4.58915        3.26078       -1.36928
O         -4.22978        3.08493       -2.51343
N         -5.41913        2.43660       -0.65726
C         -6.23912        1.45469       -1.30628
N         -5.89501        0.10277       -0.97491
C         -5.39392       -0.77175       -1.90060
O         -4.94116       -0.47418       -2.98451
N         -5.54482       -2.03899       -1.40591
C         -5.52394       -3.19493       -2.25625
N         -4.43104       -4.08996       -2.00624
C         -3.45853       -4.33190       -2.93928
O         -3.27346       -3.69139       -3.95082
N         -2.78461       -5.46211       -2.56512
C         -1.89351       -6.15055       -3.45824
N         -0.50662       -6.06253       -3.09357
C          0.39589       -5.33112       -3.81919
O          0.13181       -4.55640       -4.71170
N          1.65388       -5.68564       -3.40932
C          2.83229       -5.33503       -4.15211
N          3.65346       -4.33679       -3.52498
C          3.80529       -3.08208       -4.05168
O          3.16033       -2.60521       -4.95878
N          4.86559       -2.48565       -3.42150
C          5.50390       -1.30955       -3.94238
N          5.33397       -0.13583       -3.13317
C          4.58725        0.93576       -3.54103
O          3.83662        0.96189       -4.49148
N          4.88460        1.99525       -2.72443
C          4.57770        3.34735       -3.10224
N          3.70806        4.03614       -2.19005
C          2.44945        4.44527       -2.54640
O          1.80166        4.01603       -3.47759
N          2.07038        5.44368       -1.69122
C          0.97040        6.32951       -1.95426
N         -0.19550        6.06955       -1.15711
C         -1.35711        5.61510       -1.72149
O         -1.48767        5.22749       -2.86119
N         -2.35392        5.74733       -0.79585
C         -1.89140        6.29174        0.45237
H         -2.48050        7.18012        0.72001
N         -1.88309        5.34980        1.54783
C         -3.05239        5.03844        2.33096
N         -3.88542        4.00389        1.77669
C         -4.04146        2.77919        2.36722
O         -3.45625        2.38671        3.35242
N         -5.02938        2.10151        1.70178
C         -5.59647        0.87874        2.20818
N         -5.42777       -0.26936        1.35208
C         -4.69759       -1.37196        1.72574
O         -3.90091       -1.40942        2.63805
N         -5.06229       -2.42232        0.92188
C         -4.79427       -3.79599        1.25671
N         -3.94763       -4.49739        0.32519
C         -2.78222       -5.09293        0.74048
O         -2.24937       -4.92523        1.81395
N         -2.37488       -5.96711       -0.23081
C         -1.29481       -6.89607       -0.03326
N         -0.09688       -6.57930       -0.76305
C          1.03991       -6.12633       -0.14657
O          1.14677       -5.84043        1.02464
N          2.05619       -6.13785       -1.06611
C          3.43090       -5.95886       -0.68330
N          4.03479       -4.74778       -1.17029
C          4.37598       -3.70722       -0.34586
O          4.08071       -3.59783        0.82336
N          5.17720       -2.84681       -1.05415
C          5.97108       -1.83874       -0.40327
N          5.64114       -0.48484       -0.76240
C          5.17564        0.41902        0.15772
O          4.77993        0.15519        1.27142
N          5.30163        1.67778       -0.37394
C          5.27630        2.86833        0.43516
N          4.19844        3.77501        0.14763
C          3.24167        4.08004        1.07880
O          3.06257        3.50681        2.12865
N          2.55925        5.18639        0.65089
C          1.66640        5.90627        1.51945
N          0.27172        5.76171        1.19708
C         -0.61370        5.09321        1.99886
O         -0.33394        4.44174        2.98150
C         -0.38620        6.55235        0.18835
H         -0.07235        7.60292        0.26347
C          3.02201        5.65684       -0.63049
H          3.30707        6.71530       -0.57605
C          4.17065        4.67198       -0.98134
H          5.15483        5.13181       -1.13805
C          5.84863        1.65542       -1.70680
H          6.72664        2.31235       -1.77342
C          6.12423        0.15121       -1.96496
H          7.17585       -0.11305       -2.14105
C          5.43858       -3.31549       -2.39446
H          6.51942       -3.43164       -2.55481
C          4.61097       -4.62356       -2.48553
H          5.18418       -5.52701       -2.73550
C          1.63791       -6.65682       -2.34607
H          2.24613       -7.53025       -2.61913
C          0.12690       -6.93981       -2.14063
H         -0.18392       -7.97907       -2.31595
C         -3.29173       -6.02912       -1.33914
H         -3.61375       -7.06635       -1.50689
C         -4.41674       -5.04258       -0.92881
H         -5.41107       -5.49332       -0.80220
C         -6.05365       -2.04760       -0.05767
H         -6.93421       -2.69910        0.01709
C         -6.30574       -0.54719        0.24161
H         -7.34157       -0.28245        0.49136
C         -5.65369        2.90967        0.68162
H         -6.73176        3.00161        0.87279
C         -3.73423        5.54796       -1.12574
H         -6.08148        1.56772       -2.38502
H         -7.29053        1.63205       -1.04631
H         -5.40658       -2.83328       -3.28403
H         -6.46951       -3.74112       -2.14073
H         -2.18357       -7.20671       -3.51166
H         -1.99351       -5.66587       -4.43643
H          2.49293       -4.90821       -5.10291
H          3.42998       -6.23931       -4.31941
H          5.03582       -1.09869       -4.91056
H          6.57640       -1.50763       -4.06279
H          4.05948        3.29091       -4.06631
H          5.51169        3.91724       -3.19815
H          0.67203        6.17579       -2.99779
H          1.30366        7.36121       -1.79205
H         -3.64989        5.94982        2.45691
H         -2.69838        4.67109        3.30066
H         -6.66961        1.02625        2.38787
H         -5.07683        0.65958        3.14774
H         -5.75140       -4.32927        1.34439
H         -4.26384       -3.79568        2.21548
H         -1.63129       -7.90062       -0.31514
H         -1.03402       -6.85256        1.03039
H          4.01798       -6.81536       -1.03733
H          3.44168       -5.90159        0.41119
H          7.03108       -2.01820       -0.62849
H          5.78012       -1.93703        0.67150
H          5.13803        2.54571        1.47304
H          6.23099        3.39780        0.31460
H          1.93022        6.97020        1.49972
H          1.80328        5.48664        2.52292
H         -3.78534        5.46580       -2.21751
H         -4.32135        6.40199       -0.76902
C         -0.09423       -1.29227       -4.80167
C          0.85228       -0.29985       -4.58207
C          0.48389        0.84582       -3.90835
N         -0.76822        1.01821       -3.47331
C         -1.08733        2.19280       -2.67692
C         -0.93297        1.89445       -1.19931
C          0.17451        2.33809       -0.48540
C          0.27906        2.11585        0.87834
C         -0.72135        1.43337        1.55953
C         -0.77307        1.38799        3.05503
P          0.50934        0.59089        4.07691
C          1.99324        1.60200        4.32273
C          1.79295        2.71745        5.13826
C          2.86396        3.50301        5.51117
C          4.14501        3.17066        5.09648
C          4.33814        2.08252        4.26590
C          3.26643        1.30625        3.85668
C         -0.20350        0.52472        5.74381
C          0.55049       -0.16344        6.69277
C          0.10098       -0.26385        7.99490
C         -1.10242        0.32394        8.35578
C         -1.85022        1.01002        7.41360
C         -1.40809        1.11631        6.10443
C          0.71517       -1.15707        3.66265
C         -0.47446       -1.88733        3.72159
C         -0.44469       -3.26053        3.59288
C          0.76101       -3.91363        3.38459
C          1.93597       -3.18818        3.29924
C          1.92209       -1.81152        3.45118
C         -1.79934        0.93491        0.83333
C         -1.90847        1.16780       -0.52575
C         -1.70621        0.09614       -3.71311
C         -1.39741       -1.07698       -4.37126
H          1.86941       -0.41382       -4.92201
H          1.18941        1.64527       -3.73319
H         -2.11718        2.49660       -2.88510
H         -0.42293        3.00630       -2.97449
H          0.95076        2.88559       -0.99943
H          1.12678        2.48552        1.43570
H         -1.70819        0.90802        3.35953
H         -0.78047        2.42693        3.41596
H          0.79602        2.96877        5.47117
H          2.70361        4.36875        6.13497
H          4.98644        3.76928        5.41021
H          5.32855        1.82929        3.91892
H          3.44184        0.51607        3.14681
H          1.48643       -0.61903        6.39827
H          0.68447       -0.79849        8.72815
H         -1.45534        0.24598        9.37248
H         -2.78522        1.46702        7.69820
H         -2.00517        1.65624        5.38550
H         -1.42065       -1.38729        3.87566
H         -1.36008       -3.82601        3.63924
H          0.77970       -4.98446        3.26820
H          2.87064       -3.68919        3.10371
H          2.85352       -1.27520        3.40078
H         -2.56677        0.37483        1.34555
H         -2.77107        0.80113       -1.06258
H         -2.71731        0.30305       -3.39243
H         -2.16563       -1.81668       -4.53407
H          0.17763       -2.21393       -5.29169
