# Supplementary material for: Synergy-Promoted Specific Alkyltriphenylphosphonium Binding to CB[8]
Source: J Org Chem. 2025 Feb 10;90(12):4149–57. doi: 10.1021/acs.joc.4c02546 (PMC12123668; doi:10.1021/acs.joc.4c02546)
Supplement: Supplementary file 2 [file jo4c02546_si_002.zip › S1/kinetic_profiles_GFN2_xTB_ALPB_H2O/2/phenyl_exchange/pathC/TS4/TS4.xyz]

205
	Energy: -233751.6043760
C         -4.93726        4.29351        0.76561
H         -5.51359        5.19857        1.00114
N         -4.36048        4.39671       -0.54765
C         -4.63592        3.31080       -1.33042
O         -4.24798        3.12665       -2.46366
N         -5.47978        2.48894       -0.63083
C         -6.26922        1.48867       -1.29085
N         -5.91906        0.14336       -0.93488
C         -5.36728       -0.72972       -1.83320
O         -4.87522       -0.43125       -2.89974
N         -5.51448       -1.99754       -1.33676
C         -5.46571       -3.15719       -2.18335
N         -4.34998       -4.02517       -1.93705
C         -3.38544       -4.26443       -2.87812
O         -3.24673       -3.66130       -3.91994
N         -2.65797       -5.34933       -2.47071
C         -1.75355       -6.04224       -3.34582
N         -0.36410       -5.89572       -3.00672
C          0.51319       -5.20955       -3.80444
O          0.21803       -4.49560       -4.73721
N          1.78471       -5.53158       -3.41037
C          2.93745       -5.22408       -4.21092
N          3.80605       -4.22856       -3.64728
C          3.93928       -2.97940       -4.19317
O          3.23767       -2.49899       -5.05525
N          5.05204       -2.39711       -3.64643
C          5.64423       -1.20867       -4.19488
N          5.49349       -0.03729       -3.37634
C          4.65920        0.99249       -3.71550
O          3.83548        0.98185       -4.60353
N          4.96194        2.06490       -2.91719
C          4.55831        3.40023       -3.25742
N          3.68858        4.02099       -2.29691
C          2.41506        4.41152       -2.61733
O          1.75958        3.99907       -3.55074
N          2.02879        5.37152       -1.72305
C          0.93060        6.26612       -1.95467
N         -0.22281        5.99807       -1.14449
C         -1.40899        5.60364       -1.70330
O         -1.57045        5.25484       -2.85161
N         -2.38509        5.74782       -0.75850
C         -1.88264        6.23748        0.49819
H         -2.42042        7.14999        0.79118
N         -1.91688        5.27233        1.57050
C         -3.09392        5.01696        2.36159
N         -3.97813        4.02433        1.81141
C         -4.18101        2.80853        2.40465
O         -3.60746        2.39432        3.38770
N         -5.19995        2.17340        1.74660
C         -5.80734        0.96724        2.24203
N         -5.58947       -0.19724        1.42203
C         -4.82545       -1.26129        1.82989
O         -4.07112       -1.26312        2.77908
N         -5.10490       -2.32497        1.01362
C         -4.73595       -3.67564        1.33942
N         -3.84138       -4.30275        0.40221
C         -2.59735       -4.73623        0.79029
O         -2.02373       -4.41527        1.80536
N         -2.15704       -5.65401       -0.12562
C         -1.03113       -6.50844        0.13397
N          0.13021       -6.22539       -0.66317
C          1.28763       -5.72800       -0.12213
O          1.42669       -5.32312        1.01066
N          2.27787       -5.84762       -1.06362
C          3.66975       -5.70822       -0.73180
N          4.30923       -4.55527       -1.30465
C          4.76440       -3.51447       -0.53685
O          4.53538       -3.34423        0.64036
N          5.58852       -2.74428       -1.31626
C          6.45832       -1.74122       -0.76506
N          6.06790       -0.38812       -1.05357
C          5.58315        0.45102       -0.08742
O          5.30980        0.13620        1.04892
N          5.53870        1.72105       -0.60379
C          5.43398        2.88331        0.23993
N          4.27162        3.69692        0.01024
C          3.29469        3.87621        0.95537
O          3.15467        3.23108        1.96897
N          2.53459        4.95689        0.58797
C          1.65232        5.61205        1.51753
N          0.25515        5.53661        1.18013
C         -0.66118        4.90586        1.98006
O         -0.40902        4.19734        2.93024
C         -0.36759        6.42088        0.22497
H          0.01063        7.44506        0.35029
C          2.97670        5.54331       -0.65441
H          3.21979        6.60503       -0.51992
C          4.16080        4.63367       -1.07843
H          5.11546        5.14781       -1.24801
C          6.00584        1.77119       -1.96820
H          6.82984        2.49093       -2.06669
C          6.37238        0.29679       -2.28415
H          7.41824        0.12055       -2.56990
C          5.69520       -3.23637       -2.66669
H          6.74911       -3.39513       -2.93261
C          4.81299       -4.51150       -2.65594
H          5.33463       -5.44728       -2.89842
C          1.80725       -6.43962       -2.29188
H          2.40158       -7.33068       -2.53652
C          0.30416       -6.69906       -2.01316
H         -0.01496       -7.74735       -2.09315
C         -3.09630       -5.86436       -1.19681
H         -3.34518       -6.93075       -1.28338
C         -4.27880       -4.93186       -0.82070
H         -5.24420       -5.43457       -0.67171
C         -6.07222       -2.00275       -0.00790
H         -6.93136       -2.68400        0.04649
C         -6.38630       -0.50816        0.26162
H         -7.44276       -0.27172        0.44373
C         -5.76187        2.98210        0.69377
H         -6.84466        3.09900        0.83746
C         -3.77598        5.59861       -1.07206
H         -6.08200        1.59297       -2.36584
H         -7.32960        1.65523       -1.06301
H         -5.36037       -2.80071       -3.21417
H         -6.39758       -3.72484       -2.06109
H         -2.00905       -7.10907       -3.35215
H         -1.88194       -5.60278       -4.34175
H          2.56285       -4.81674       -5.15696
H          3.51113       -6.14367       -4.37984
H          5.12380       -1.00617       -5.13801
H          6.71213       -1.38713       -4.36750
H          4.00116        3.33023       -4.19861
H          5.45272        4.02548       -3.38267
H          0.61535        6.13311       -2.99592
H          1.27205        7.29371       -1.77959
H         -3.64391        5.95672        2.49174
H         -2.75365        4.62992        3.32861
H         -6.88762        1.12521        2.34840
H         -5.34847        0.76325        3.21609
H         -5.64770       -4.28294        1.42337
H         -4.20713       -3.63325        2.29809
H         -1.33051       -7.55149       -0.02704
H         -0.74096       -6.33763        1.17706
H          4.20588       -6.61036       -1.05273
H          3.72173       -5.58676        0.35632
H          7.47578       -1.90771       -1.13820
H          6.41558       -1.85273        0.32460
H          5.36218        2.51788        1.27011
H          6.33141        3.50262        0.10710
H          1.94353        6.66733        1.60050
H          1.77345        5.09847        2.47827
H         -3.84179        5.54211       -2.16464
H         -4.33216        6.46158       -0.68956
C         -0.08239       -1.25094       -4.88034
C          0.85602       -0.25276       -4.65344
C          0.48480        0.87439       -3.95015
N         -0.76209        1.02370       -3.49254
C         -1.08498        2.17513       -2.66267
C         -0.98411        1.81751       -1.19351
C          0.12902        2.15912       -0.43349
C          0.18231        1.88009        0.92397
C         -0.88062        1.24085        1.55239
C         -1.01030        1.15821        3.04227
P          0.18250        0.36004        4.16575
C          1.81145        1.13828        4.23392
C          1.97096        2.19304        5.13153
C          3.22072        2.74678        5.32680
C          4.31743        2.23705        4.64980
C          4.15217        1.21396        3.73253
C          2.89817        0.67812        3.49884
C         -0.52341        0.59352        5.81903
C          0.19027        0.01117        6.86655
C         -0.27111        0.11836        8.16365
C         -1.44940        0.80376        8.42180
C         -2.16050        1.37710        7.38131
C         -1.70615        1.27645        6.07540
C          0.25741       -1.44394        4.03988
C         -0.97015       -2.10545        4.08322
C         -1.00088       -3.47801        4.23039
C          0.18096       -4.19917        4.29338
C          1.39826       -3.54394        4.23479
C          1.44317       -2.16391        4.13663
C         -1.96908        0.84870        0.77774
C         -2.02479        1.13544       -0.57332
C         -1.69328        0.09614       -3.73926
C         -1.38145       -1.05879       -4.42709
H          1.87022       -0.34835       -5.00765
H          1.18472        1.67765       -3.77084
H         -2.10329        2.50470       -2.88875
H         -0.39793        2.98566       -2.91249
H          0.95418        2.67546       -0.90292
H          1.04000        2.18086        1.50889
H         -1.97113        0.69547        3.29277
H         -1.01733        2.19497        3.41368
H          1.11643        2.57439        5.67102
H          3.34274        3.56609        6.01832
H          5.29932        2.64781        4.82859
H          4.99169        0.82571        3.17895
H          2.77993       -0.08033        2.73866
H          1.10671       -0.52266        6.65382
H          0.28304       -0.33127        8.97274
H         -1.81161        0.88767        9.43475
H         -3.07777        1.90740        7.58477
H         -2.27800        1.72834        5.28039
H         -1.89678       -1.55398        4.01037
H         -1.94767       -3.98798        4.29094
H          0.15333       -5.27269        4.39320
H          2.31922       -4.10400        4.27787
H          2.39827       -1.66326        4.14202
H         -2.79076        0.33352        1.25007
H         -2.89637        0.85224       -1.14429
H         -2.70131        0.28230       -3.39754
H         -2.14423       -1.80347       -4.59254
H          0.19301       -2.15963       -5.39193
