# Supplementary material for: Synergy-Promoted Specific Alkyltriphenylphosphonium Binding to CB[8]
Source: J Org Chem. 2025 Feb 10;90(12):4149–57. doi: 10.1021/acs.joc.4c02546 (PMC12123668; doi:10.1021/acs.joc.4c02546)
Supplement: Supplementary file 2 [file jo4c02546_si_002.zip › S1/kinetic_profiles_GFN2_xTB_ALPB_H2O/2/phenyl_exchange/pathC/TS5/TS5.xyz]

205
	Energy: -233753.6014770
C         -5.13184        4.31806        0.67437
H         -5.65278        5.25791        0.90168
N         -4.51742        4.38733       -0.62113
C         -4.77971        3.28496       -1.38668
O         -4.35141        3.06693       -2.49892
N         -5.66400        2.49502       -0.69940
C         -6.39963        1.44784       -1.35350
N         -6.03634        0.12385       -0.92709
C         -5.36533       -0.74939       -1.74115
O         -4.80901       -0.46567       -2.78048
N         -5.46500       -2.00395       -1.19922
C         -5.27815       -3.19661       -1.98170
N         -4.07612       -3.92483       -1.68491
C         -3.10359       -4.15724       -2.61823
O         -3.05858       -3.68349       -3.73299
N         -2.23281       -5.07705       -2.09801
C         -1.27627       -5.78470       -2.90142
N          0.09898       -5.50527       -2.58536
C          0.95818       -4.95156       -3.49959
O          0.63995       -4.39809       -4.52861
N          2.23875       -5.19560       -3.08046
C          3.37803       -4.98471       -3.93131
N          4.27789       -3.96115       -3.47719
C          4.36455       -2.73503       -4.08440
O          3.59104       -2.28967       -4.90205
N          5.51996       -2.13638       -3.65728
C          6.02557       -0.92784       -4.24477
N          5.84773        0.24038       -3.42419
C          4.90472        1.18893       -3.71067
O          4.02576        1.09584       -4.53836
N          5.16578        2.29406       -2.94221
C          4.63682        3.58629       -3.26909
N          3.71758        4.10654       -2.29695
C          2.43031        4.43375       -2.62566
O          1.82175        4.04747       -3.60061
N          1.96555        5.30668       -1.68080
C          0.85676        6.18516       -1.90751
N         -0.29984        5.86332       -1.12597
C         -1.48498        5.51473       -1.71594
O         -1.63600        5.21888       -2.88063
N         -2.46914        5.63394       -0.77732
C         -1.97165        6.07022        0.50302
H         -2.47347        6.99954        0.80732
N         -2.07404        5.08375        1.54756
C         -3.27448        4.89522        2.32155
N         -4.21885        3.97612        1.74431
C         -4.57012        2.81074        2.37327
O         -4.06342        2.37063        3.38104
N         -5.64233        2.27698        1.71036
C         -6.36263        1.12189        2.17164
N         -6.03479       -0.09501        1.47786
C         -5.17385       -1.02208        1.99880
O         -4.54589       -0.90256        3.02799
N         -5.20112       -2.12650        1.19360
C         -4.57688       -3.36206        1.57651
N         -3.57291       -3.83375        0.66153
C         -2.23952       -3.87229        0.98844
O         -1.69799       -3.20280        1.83700
N         -1.63803       -4.84067        0.22078
C         -0.43426       -5.49741        0.65016
N          0.67926       -5.36376       -0.24904
C          1.88520       -4.87038        0.18106
O          2.07623       -4.28232        1.22212
N          2.84034       -5.21835       -0.73839
C          4.24914       -5.14675       -0.45771
N          4.94365       -4.10106       -1.15796
C          5.54326       -3.06008       -0.49690
O          5.43905       -2.81613        0.68445
N          6.33770       -2.39306       -1.39135
C          7.25747       -1.35961       -0.99487
N          6.75995       -0.02480       -1.18833
C          6.28231        0.74131       -0.16037
O          6.26334        0.42677        1.00869
N          5.91353        1.96064       -0.66792
C          5.61333        3.06620        0.20668
N          4.33255        3.68381       -0.01255
C          3.31097        3.66712        0.90682
O          3.22034        2.92820        1.86092
N          2.42685        4.67344        0.58686
C          1.50314        5.20655        1.55812
N          0.11641        5.19847        1.16062
C         -0.84901        4.61592        1.94443
O         -0.65152        3.86218        2.87266
C         -0.44380        6.18926        0.26632
H         -0.01330        7.17867        0.47495
C          2.86066        5.43335       -0.56524
H          3.00942        6.48898       -0.30397
C          4.12871        4.67585       -1.03563
H          5.02870        5.29112       -1.16345
C          6.28403        2.10057       -2.05967
H          7.01468        2.91256       -2.18110
C          6.80180        0.68767       -2.43807
H          7.81836        0.65609       -2.85452
C          6.25897       -2.94618       -2.71882
H          7.26656       -3.15171       -3.10426
C          5.34864       -4.18885       -2.54186
H          5.83041       -5.15592       -2.73918
C          2.29059       -5.94870       -1.85158
H          2.84447       -6.88565       -2.00171
C          0.79397       -6.11097       -1.47894
H          0.45601       -7.14630       -1.33354
C         -2.54633       -5.42562       -0.73610
H         -2.58740       -6.51616       -0.61752
C         -3.87618       -4.67278       -0.46722
H         -4.74575       -5.30903       -0.25722
C         -6.11740       -1.98637        0.08464
H         -6.90061       -2.75402        0.13036
C         -6.61061       -0.52211        0.23022
H         -7.70004       -0.38877        0.24545
C         -6.03773        3.06540        0.57556
H         -7.11798        3.26200        0.60518
C         -3.85817        5.55562       -1.12818
H         -6.16287        1.51648       -2.42185
H         -7.47255        1.59594       -1.18272
H         -5.19847       -2.89445       -3.03200
H         -6.14596       -3.85179       -1.83188
H         -1.45320       -6.86388       -2.79785
H         -1.43464       -5.46394       -3.93705
H          2.98301       -4.65972       -4.90053
H          3.93412       -5.92493       -4.03088
H          5.45062       -0.76241       -5.16337
H          7.09130       -1.05215       -4.46483
H          4.07853        3.47817       -4.20602
H          5.46891        4.29284       -3.39198
H          0.56369        6.07992       -2.95813
H          1.17120        7.21491       -1.69316
H         -3.75623        5.87052        2.46432
H         -2.97647        4.46661        3.28493
H         -7.43701        1.30734        2.07815
H         -6.07965        0.97169        3.21959
H         -5.34371       -4.14071        1.68266
H         -4.08484       -3.16849        2.53700
H         -0.64895       -6.56568        0.79960
H         -0.12955       -5.02883        1.59294
H          4.70747       -6.11324       -0.70204
H          4.35487       -4.92295        0.61040
H          8.19154       -1.48295       -1.55157
H          7.42249       -1.47387        0.08263
H          5.61160        2.65419        1.22198
H          6.39207        3.83493        0.10325
H          1.79895        6.23917        1.79587
H          1.58033        4.57291        2.44868
H         -3.89401        5.50442       -2.22239
H         -4.38178        6.44513       -0.76023
C          0.21746       -1.23248       -4.89528
C          1.02775       -0.13046       -4.65695
C          0.51527        0.94516       -3.96029
N         -0.74504        0.94235       -3.51602
C         -1.22236        2.04298       -2.69100
C         -1.23433        1.64161       -1.23067
C         -0.15660        1.89969       -0.39132
C         -0.20919        1.57508        0.95495
C         -1.34443        0.97707        1.49604
C         -1.55394        0.87242        2.97778
P         -0.46532       -0.12886        4.04534
C          1.22229       -0.18883        3.43557
C          2.24959        0.52346        4.04283
C          3.54430        0.35731        3.58739
C          3.80553       -0.50914        2.53890
C          2.77025       -1.17679        1.90321
C          1.47206       -1.02043        2.34515
C         -0.52280        0.60406        5.69664
C          0.34791        0.07229        6.64772
C          0.32487        0.54622        7.94528
C         -0.57617        1.53878        8.30221
C         -1.45921        2.04660        7.36364
C         -1.44223        1.58175        6.05853
C         -1.04256       -1.81820        4.34448
C         -0.18696       -2.91251        4.30243
C         -0.66629       -4.16288        4.65067
C         -1.98358       -4.32273        5.04690
C         -2.82647       -3.22416        5.11333
C         -2.35698       -1.96891        4.77575
C         -2.39762        0.67218        0.64100
C         -2.34697        0.99972       -0.70116
C         -1.55448       -0.09290       -3.76712
C         -1.09966       -1.19969       -4.45359
H          2.05257       -0.10601       -4.99242
H          1.11298        1.82653       -3.77591
H         -2.23666        2.31304       -2.99922
H         -0.57331        2.90505       -2.85310
H          0.72436        2.38707       -0.78447
H          0.62630        1.81843        1.59563
H         -2.57714        0.54824        3.19646
H         -1.41507        1.89088        3.36749
H          2.03704        1.19202        4.86341
H          4.35459        0.89446        4.05368
H          4.81778       -0.66378        2.20370
H          2.98977       -1.84987        1.08964
H          0.65560       -1.55201        1.87394
H          1.03838       -0.70944        6.36181
H          1.00386        0.14143        8.67948
H         -0.59422        1.90862        9.31568
H         -2.16932        2.80669        7.64967
H         -2.14868        1.97372        5.34307
H          0.83859       -2.80185        3.98322
H         -0.00383       -5.01426        4.60963
H         -2.35166       -5.30225        5.31160
H         -3.85019       -3.34331        5.43373
H         -3.01386       -1.11384        4.82702
H         -3.27795        0.19681        1.04268
H         -3.19090        0.78750       -1.33817
H         -2.57757       -0.03090       -3.42479
H         -1.76751       -2.02950       -4.62510
H          0.60548       -2.10034       -5.40419
