# Supplementary material for: Synergy-Promoted Specific Alkyltriphenylphosphonium Binding to CB[8]
Source: J Org Chem. 2025 Feb 10;90(12):4149–57. doi: 10.1021/acs.joc.4c02546 (PMC12123668; doi:10.1021/acs.joc.4c02546)
Supplement: Supplementary file 2 [file jo4c02546_si_002.zip › S1/kinetic_profiles_GFN2_xTB_ALPB_H2O/7/guest_exchange/7/7.xyz]

47
Coordinates from ORCA-job oxtb
  C   4.20900868485845     -0.69148435122271      1.74715827789730
  C   1.92900196742329      0.16506022389334      2.39710491521133
  C   0.41769217190583      0.00433645855443      2.23560842169177
  P   -0.11638872247851      0.01497039701679      0.48580187297709
  C   0.98006677999781      1.06984728150209     -0.48161172649149
  C   1.04958904182663      2.41630761943739     -0.12714738562544
  C   1.90503343429589      3.25835230684658     -0.81258093318431
  C   2.68843533703148      2.76013656083488     -1.84379627412413
  C   2.61817043635757      1.42043533398678     -2.19233916447979
  C   1.76609901778444      0.56762458782373     -1.51180353083702
  C   -0.26253792379579     -1.62058524376066     -0.26630187735715
  C   0.03621045668116     -2.79766914043265      0.40817359620373
  C   -0.13721633974005     -4.01185036535433     -0.23446236901730
  C   -0.60827544967186     -4.05206990361227     -1.53685251906090
  C   -0.91571912705251     -2.87579677110427     -2.20570788595625
  C   -0.74898163563202     -1.65899486185535     -1.57284164783983
  C   -1.78117564948094      0.71880908587486      0.42842881248487
  C   -2.15149859375067      1.61589059888081     -0.56753354570874
  C   -3.44908379665002      2.09588901133018     -0.60415458651714
  C   -4.37306178438287      1.67800093012192      0.34049777772981
  C   -4.00499791167918      0.77421850660754      1.32612423295278
  C   -2.71114029718283      0.28924924991363      1.37205354662102
  C   2.71222854543237     -0.97521245435842      1.75353517189105
  H   -0.10379251903099      0.83614796651498      2.71929285722130
  H   0.07211869230182     -0.92640440674026      2.69266836356355
  H   0.43195377244869      2.79633576601013      0.67459356237079
  H   1.96423014080649      4.30172953622586     -0.54490940784108
  H   3.35604420181740      3.41922647972015     -2.37670051442726
  H   3.23060982250603      1.03865281794171     -2.99409744971786
  H   1.71288384454640     -0.47712046008994     -1.78093647309461
  H   0.40677227843042     -2.77637455228115      1.42050837775718
  H   0.09565022192846     -4.92939516480858      0.28284889037347
  H   -0.73992351157273     -5.00146538782372     -2.03212826893243
  H   -1.28695307532739     -2.91073408740855     -3.21798231500141
  H   -0.99373594145382     -0.73779811456979     -2.08328048401495
  H   -1.43063822195003      1.94450803591037     -1.30192005714901
  H   -3.74035747027120      2.79640429420476     -1.37124025513005
  H   -5.38322070775980      2.05561147125599      0.30786490824680
  H   -4.72898729173355      0.44826781244363      2.05647064117962
  H   -2.42430721059352     -0.42008771678240      2.13415049168899
  H   2.24733518936226      1.10930033484105      1.94967695537069
  H   2.16331173412313      0.21296435638285      3.46177533289668
  H   2.37069838927363     -1.10750250191055      0.72134093123400
  H   2.52835502518142     -1.90511921998634      2.29414848249428
  H   4.75369575609977     -1.51676458556813      1.29592777828633
  H   4.57811277261835     -0.55512554078563      2.76106774052754
  H   4.42621450105108      0.21133527087926      1.18045026313620
