# Supplementary material for: Synergy-Promoted Specific Alkyltriphenylphosphonium Binding to CB[8]
Source: J Org Chem. 2025 Feb 10;90(12):4149–57. doi: 10.1021/acs.joc.4c02546 (PMC12123668; doi:10.1021/acs.joc.4c02546)
Supplement: Supplementary file 2 [file jo4c02546_si_002.zip › S1/kinetic_profiles_GFN2_xTB_ALPB_H2O/7/guest_exchange/I1/I1.xyz]

191
Coordinates from ORCA-job oxtb
  C   2.58289162020014      5.84606198411738     -0.54207481152993
  H   2.74349193291332      6.91719220582653     -0.35985969591031
  N   1.81304766094861      5.26659841766324      0.52502336412470
  C   2.38690032320921      4.12750344430488      1.02344384512758
  O   1.92924870048932      3.43278043236250      1.90573742065000
  N   3.60354485880906      3.95998061638306      0.41510665334070
  C   4.64290603362902      3.16009428081890      1.00424015659900
  N   5.10502174058190      2.06409345763132      0.19735985060030
  C   5.08709601420006      0.77422306199619      0.67083299773232
  O   4.46436074124807      0.38333354101744      1.63248004551202
  N   5.96943605889027      0.03820599386819     -0.07709228208245
  C   6.47452219699170     -1.24072268402776      0.34035531505051
  N   5.95099198099147     -2.36438704261277     -0.38445341320005
  C   5.18335979382696     -3.32139083554684      0.22363203945601
  O   4.79214844069388     -3.29373323464399      1.36865531780778
  N   5.04254104111507     -4.36464851393267     -0.65166245029187
  C   4.44407513053564     -5.61377872567021     -0.27220770039488
  N   3.11145350559264     -5.81889445462674     -0.76894326399668
  C   1.99685426405700     -5.68172445187660      0.01438092187164
  O   1.97068589873654     -5.27879226813679      1.15596291937397
  N   0.92919751073488     -6.18402369763626     -0.68231081233796
  C   -0.32901953134491     -6.45682333581762     -0.04545075183373
  N   -1.43705693669672     -5.68320911813277     -0.53379702394283
  C   -2.05153991925280     -4.71331414396167      0.21467380165018
  O   -1.62149953876317     -4.21572297562671      1.23225101075905
  N   -3.28237625488968     -4.46717739430243     -0.33851709240228
  C   -4.33670070038247     -3.83211796464547      0.40375654347982
  N   -4.76851663474224     -2.56427301929571     -0.11453938902924
  C   -4.65558132483916     -1.40796040361103      0.61190487871152
  O   -4.02655905273412     -1.27465064561291      1.63780607636704
  N   -5.45739684792984     -0.46063667653154      0.02761713343344
  C   -5.88246355309541      0.72422995894429      0.72042738833948
  N   -5.38514467101006      1.95886144018681      0.17667456279171
  C   -4.61341555748053      2.81258363836315      0.91881716691136
  O   -4.10270518249878      2.56380392757185      1.98820356044455
  N   -4.60195217076186      4.02757283338908      0.29205685303764
  C   -4.04237880975682      5.20524437327333      0.89594086070154
  N   -2.72231599106939      5.53949750860158      0.44107531079294
  C   -1.59641824130613      5.24209332287984      1.16002142067527
  O   -1.55591576891524      4.62602141286224      2.20109879869471
  N   -0.53600767873546      5.85605849110393      0.54878291997547
  C   -0.91988221454047      6.58481260967459     -0.63589794618114
  H   -0.65645997528359      7.64622220960082     -0.53426819051649
  N   -0.37324167497701      6.05392606581939     -1.85902578890187
  C   0.91799604253858      6.41977448465933     -2.37313639880954
  N   2.01252124157057      5.64570259553330     -1.85373023368057
  C   2.78856790321028      4.84890150572532     -2.65244814689843
  O   2.58155696656327      4.59280659178773     -3.82009780532671
  N   3.89142897469814      4.47564647192612     -1.92982462893846
  C   5.06173987038321      3.91588182206772     -2.54589457772672
  N   5.36445291374850      2.56838701339657     -2.15200481185778
  C   5.33367206557219      1.51706975131341     -3.03051316795864
  O   4.86907617570022      1.53892688798974     -4.15108460894075
  N   6.00866406283580      0.47147234325776     -2.45894501934151
  C   6.39537242293285     -0.69200087958326     -3.20843272787796
  N   5.79934160662454     -1.92180016828197     -2.76230278757233
  C   4.85109904735196     -2.58708408976015     -3.49580973048773
  O   4.25690081242410     -2.14510402905975     -4.45670474917320
  N   4.75642443498173     -3.86521990682104     -3.00979517223716
  C   4.08933568216090     -4.91177539416655     -3.73668976633897
  N   2.86453070560298     -5.36928949151305     -3.13969367522622
  C   1.64396031261662     -5.15761275222193     -3.72569857369714
  O   1.43088396223494     -4.45999366739866     -4.69498578403306
  N   0.72411304049008     -5.94468687138023     -3.08315268705189
  C   -0.57646177905085     -6.22019629815441     -3.62874200299029
  N   -1.66622999018847     -5.58521929020254     -2.94078814924912
  C   -2.45555675710168     -4.63802932601566     -3.53689104802548
  O   -2.26400639451596     -4.13019857350454     -4.62186612128025
  N   -3.55330023492369     -4.44461358076299     -2.74080814734478
  C   -4.72392727682262     -3.74943012214277     -3.19731649551344
  N   -4.99019675780335     -2.50860676477571     -2.52344744323626
  C   -4.93796506681998     -1.29996621190922     -3.16666120719103
  O   -4.47752558807947     -1.09944516784019     -4.27115219904222
  N   -5.58267353143991     -0.37697173695591     -2.38554307854776
  C   -5.99720740493665      0.89981084137948     -2.89979131835432
  N   -5.40657138988682      2.03160485509751     -2.24209237990144
  C   -4.51108083691575      2.86211169046518     -2.86541458159696
  O   -3.96290421262897      2.64901159697439     -3.92640672944595
  N   -4.41111994283039      4.01002844494042     -2.12367936810858
  C   -3.76515020601946      5.19327690671432     -2.62560038288288
  N   -2.52236868986816      5.51454523206782     -1.97625318073804
  C   -1.31606981334878      5.41095474612580     -2.61934089509201
  O   -1.12928733385076      4.90512341242184     -3.70597304188358
  C   -2.43626839061676      6.28434770975002     -0.75425154279316
  H   -3.08858627284341      7.16555664167683     -0.81795262366929
  C   -5.28512836721363      4.00459168420939     -0.97106039583375
  H   -5.99712126085887      4.83835182201944     -1.03434459145792
  C   -5.91194694492039      2.58666340279457     -1.01253900471206
  H   -7.00981800454924      2.55647792562771     -1.00723601721704
  C   -6.10148022858233     -0.94598408494265     -1.16464436643660
  H   -7.18672829649833     -0.78507713783114     -1.10506727929516
  C   -5.65117417182224     -2.42751143644522     -1.24539187556478
  H   -6.45823310751260     -3.17106656248436     -1.19143726213864
  C   -3.51343331713724     -5.23492423941099     -1.53624506660889
  H   -4.43546845106153     -5.82434312430168     -1.44074354380057
  C   -2.20854192480035     -6.05816986499705     -1.68975760275939
  H   -2.33777454739480     -7.14844724893473     -1.72356371382178
  C   1.29844995053922     -6.68021821261797     -1.98595152779890
  H   1.04677877514035     -7.74593796910140     -2.07348499037714
  C   2.80919668531862     -6.34347435853032     -2.07300965591076
  H   3.46972134026144     -7.19055501029753     -2.30267120399066
  C   5.67253688148063     -4.11419330075013     -1.92045459125156
  H   6.34525624902926     -4.94368368259156     -2.17808835317971
  C   6.35964042330159     -2.73909938644995     -1.71545890784211
  H   7.45586088204713     -2.74531277987997     -1.78873636624101
  C   6.54199028507247      0.79601818549611     -1.15565814117840
  H   7.63510591790554      0.68739417551555     -1.15879785897362
  C   6.01356850968684      2.23256076447065     -0.91157047469722
  H   6.77923222689126      2.98255126230249     -0.67025181969677
  C   3.86458937184378      4.97423839386412     -0.57883450595120
  H   4.80157802352457      5.50014378770037     -0.35113064000642
  C   0.74426356550840      5.96379716137599      1.18811172828074
  H   4.22687840704840      2.71828578403249      1.91672443866939
  H   5.49634753560355      3.81271599893929      1.23826608512001
  H   6.16646144183204     -1.38548741474724      1.38214390298548
  H   7.56754155159773     -1.22914545906019      0.24841649732693
  H   5.07998996474641     -6.43472372437196     -0.62025955341954
  H   4.37322080741990     -5.60102925044148      0.82137243050518
  H   -0.19758465735275     -6.19948003640575      1.01173655264974
  H   -0.56827768377158     -7.52130680275164     -0.16454888926363
  H   -3.94469568903410     -3.64036330595299      1.40921264373019
  H   -5.19818568610891     -4.51234738181811      0.44113532299056
  H   -5.48421608317637      0.65280595782376      1.73888916236090
  H   -6.98018884970851      0.75302217079667      0.72638597250045
  H   -3.95856419314091      4.99723164079145      1.96869287806319
  H   -4.70980217442425      6.05114658773707      0.70591621156845
  H   0.89985133015867      6.23680793681972     -3.45364690360311
  H   1.09399866678058      7.48121909531372     -2.15737778485743
  H   5.92504731888518      4.55417847254795     -2.31398413288421
  H   4.86923300054882      3.89490404566858     -3.62441386687233
  H   7.48715249487154     -0.79799108892990     -3.16968635651376
  H   6.05350421857416     -0.52178754787712     -4.23591964797204
  H   4.77437671490071     -5.76200401820662     -3.84304056130182
  H   3.82199323952172     -4.49584391917153     -4.71524243156703
  H   -0.58566341571686     -5.82378387411079     -4.65054519405975
  H   -0.73486114774606     -7.30608278277767     -3.62604469224571
  H   -4.55123434099094     -3.50604402532335     -4.25181897392811
  H   -5.59511534414184     -4.40796417577203     -3.08343107952130
  H   -5.67423343015070      0.93197582351756     -3.94662772335257
  H   -7.08990636160762      0.97891902270191     -2.82433835067835
  H   -4.45044284281015      6.04362763556828     -2.52616271054513
  H   -3.52876551155271      4.99875549181908     -3.67834142395599
  H   0.62439808320802      5.51229179857220      2.17944941826426
  H   1.02094515281788      7.02214840373604      1.26860144940521
  C   -0.77458312289995     -1.01818661652548     -0.40487741527215
  C   -0.27597199802260      0.07774517614788      0.52981236193413
  C   -1.41847350513250      0.65939330178051      1.36021648960307
  C   -0.93153245853565      1.57641317820605      2.48345183369951
  P   -0.66632118755248      0.69986627352547      4.05583740489027
  C   -0.23318033545972      1.92759056049878      5.30929207546952
  C   0.56090354172928      3.02168806409339      4.97421307459003
  C   0.89142122250340      3.94421582857710      5.95139897494402
  C   0.43888536092894      3.78120573539711      7.25149444234799
  C   -0.34812820820207      2.68973129555094      7.58286855022700
  C   -0.68550347036601      1.76056490091780      6.61506993697764
  C   -2.16317286358179     -0.15408284759641      4.58815852622344
  C   -2.05498329661449     -1.29549501918437      5.38000487857512
  C   -3.20002947611123     -1.92016462152268      5.83851240743597
  C   -4.44679289627997     -1.40602107272179      5.51731573755948
  C   -4.55000943278809     -0.26279348995053      4.74182430860153
  C   -3.41237096085048      0.37152959867466      4.27509679528622
  C   0.67322547283318     -0.50005879786796      3.90583652815419
  C   1.95965532067864     -0.15308234738692      4.30406489776120
  C   2.99312838544728     -1.05636577522094      4.13339463606704
  C   2.74607800911418     -2.29488307720675      3.56406631436022
  C   1.46277980618296     -2.63835005435417      3.16446238401218
  C   0.42057741610107     -1.74655626066604      3.33464190206720
  H   -1.65908576883580      2.36930581003850      2.68679160800468
  H   0.01202520127353      2.05756301739856      2.20852600299859
  H   0.91873976319275      3.14706971586255      3.96382257756607
  H   1.50706061280929      4.79294226275128      5.69729204096772
  H   0.69918042837730      4.50588252704912      8.00725644178107
  H   -0.69929019996600      2.56245594481979      8.59484675796871
  H   -1.30232748814872      0.90997646296664      6.86566139341265
  H   -1.07982762444430     -1.69129828579587      5.62577574392297
  H   -3.11920511994124     -2.80787189695385      6.44646523883174
  H   -5.33817808528180     -1.89799232841807      5.87487001465914
  H   -5.52147432680347      0.14040128783889      4.50137100437867
  H   -3.49290982563819      1.25711090835228      3.66475849139294
  H   2.14619400992317      0.81775388792917      4.73869652356652
  H   3.99430092891570     -0.78905673081997      4.43087925985940
  H   3.55250486673312     -2.99158166259263      3.40312237389567
  H   1.28212796487828     -3.59628077522714      2.70130672208789
  H   -0.57740777935632     -2.01542616304150      3.01575834394044
  H   -2.02356059117818     -0.15430023457135      1.76898758989583
  H   -2.07230829851750      1.23294076443479      0.69888526387788
  H   0.03755913379156     -1.39923939384946     -1.02195033618010
  H   -1.54996375142496     -0.63854136627221     -1.06992897639751
  H   -1.18528215460475     -1.84551283660228      0.17103704801546
  H   0.19016924750340      0.87396218300567     -0.05813817504061
  H   0.49324176565987     -0.33705008496695      1.18428180113501
