# Supplementary material for: Synergy-Promoted Specific Alkyltriphenylphosphonium Binding to CB[8]
Source: J Org Chem. 2025 Feb 10;90(12):4149–57. doi: 10.1021/acs.joc.4c02546 (PMC12123668; doi:10.1021/acs.joc.4c02546)
Supplement: Supplementary file 2 [file jo4c02546_si_002.zip › S1/kinetic_profiles_GFN2_xTB_ALPB_H2O/7/guest_exchange/Im/Im.xyz]

191
Coordinates from ORCA-job oxtb
  C   2.43839044505085      5.96349208141290     -0.64111931757348
  H   2.48797719062045      7.05849011330097     -0.57258289067331
  N   1.66225407147450      5.42626586860127      0.44689613908478
  C   2.33552890931525      4.45096437880770      1.13600295342428
  O   1.90793117321793      3.82724254289063      2.08280431221118
  N   3.60081468763961      4.36037213377178      0.61918818311877
  C   4.68591522775543      3.75636901068607      1.34232176651129
  N   5.19674052673407      2.54480425688282      0.76566766880260
  C   5.12008123289658      1.34627895134621      1.42491649761271
  O   4.47064432514095      1.12793034883012      2.42368022423259
  N   5.97004225203015      0.47004159937511      0.80488448426756
  C   6.36063556697114     -0.78173375655412      1.39236331197881
  N   5.75623261641962     -1.93912546433338      0.79525219942580
  C   4.81454589128170     -2.68791668271464      1.45021670643418
  O   4.30706469475290     -2.42251288563284      2.51477308280350
  N   4.63534013994877     -3.84621679503429      0.74245832572942
  C   3.89172134373319     -4.95180953775196      1.27358897849699
  N   2.62774486976040     -5.18921958129619      0.63368581552505
  C   1.42850584477557     -4.90656099174074      1.23056312600243
  O   1.27564387157357     -4.27270109699404      2.25102048809804
  N   0.44539934983535     -5.55452410854009      0.52690327544103
  C   -0.85408035363753     -5.80679954459061      1.08536278053638
  N   -1.95023957839684     -5.22222023891417      0.36322386238203
  C   -2.77708273536380     -4.29299216597836      0.94058708303948
  O   -2.55234950174566     -3.67743575667792      1.95827105229158
  N   -3.93558063807587     -4.24639510948677      0.21422927774037
  C   -5.12084638392687     -3.60270600907292      0.70726611697491
  N   -5.46692317638075     -2.38196430537403      0.03633053637578
  C   -5.39570866390385     -1.16013787888898      0.65565921658135
  O   -4.86245026062524     -0.93125425934611      1.71723685724084
  N   -6.11653926109816     -0.26869514893332     -0.09674194798981
  C   -6.55948777201224      0.99396657758014      0.42523413971136
  N   -5.90117590665094      2.14139170765882     -0.13261096146293
  C   -5.06836363088309      2.93436994904266      0.60892935315734
  O   -4.66978209508571      2.70230474948975      1.72839884889258
  N   -4.84283051986924      4.08486030058770     -0.10114812949308
  C   -4.23595266678307      5.24531993662163      0.48962315007713
  N   -2.88890079422593      5.50003270858772      0.06240483170168
  C   -1.80277725469925      5.27673054836855      0.86587251432756
  O   -1.81495347645954      4.73979023215243      1.95036865214075
  N   -0.71362729410095      5.85675905211121      0.26872234734245
  C   -1.03797704803617      6.49127149061611     -0.98476199071528
  H   -0.77579828341123      7.55763557250114     -0.95413460651349
  N   -0.43100789124104      5.86265615731898     -2.13048946979398
  C   0.87349454357521      6.21221721951133     -2.62135222308616
  N   1.96382228782388      5.56708472861065     -1.94433600288600
  C   2.82512114172026      4.71754731841459     -2.58682310737304
  O   2.69317445727728      4.28660876430585     -3.71308068858556
  N   3.90848270662464      4.52189262003839     -1.77161236659678
  C   5.12481125574660      3.91513684052183     -2.23731564863277
  N   5.43171976597112      2.64486686029022     -1.63923628218356
  C   5.39188250472898      1.47087725125758     -2.34481758699131
  O   4.92881661868964      1.32166455417804     -3.45573502416030
  N   6.04639942202350      0.51456671400927     -1.61202550314881
  C   6.44337063970691     -0.74398834308470     -2.18276900253922
  N   5.77404608523539     -1.88784209076489     -1.62571413256885
  C   4.87027054279279     -2.62832406582436     -2.34318243936809
  O   4.38994441758243     -2.32257495460150     -3.41413814877647
  N   4.66566166946163     -3.80868506957046     -1.67817584460771
  C   4.02294352018181     -4.93608564819735     -2.29601901890039
  N   2.71426608305116     -5.23668502406431     -1.78359663637734
  C   1.58210966745362     -5.09784770695920     -2.54105523691105
  O   1.51731980354241     -4.58393517888698     -3.63811823890837
  N   0.55309137380302     -5.71859055235839     -1.88194032405918
  C   -0.67251263279875     -6.07534169021615     -2.54122887456999
  N   -1.83931084892171     -5.40350200080569     -2.03986305293069
  C   -2.58907124683724     -4.55935019566658     -2.81812116208427
  O   -2.26786189208853     -4.12096380563817     -3.90245512734374
  N   -3.79521310455180     -4.37083088168456     -2.19679017323671
  C   -4.92472251106830     -3.79163369291378     -2.87309396787348
  N   -5.33410856246842     -2.50781449577629     -2.37391293639607
  C   -5.19929626496615     -1.35705509038539     -3.10658229284658
  O   -4.58749709656869     -1.24424845351160     -4.14796530699746
  N   -5.95438693061037     -0.38456331787976     -2.50672817960255
  C   -6.25520667119489      0.86496810256847     -3.14930796202981
  N   -5.65252412334508      2.01752181365516     -2.53732314115178
  C   -4.65647769516339      2.73266764302078     -3.14961326910032
  O   -4.04704402366063      2.39795028505440     -4.14298434332057
  N   -4.53669223250629      3.93300663326153     -2.49887576226474
  C   -3.78709645719604      5.02929202786985     -3.04681377439664
  N   -2.57909978540173      5.34644445128236     -2.33448782798279
  C   -1.33929621663084      5.17235103466393     -2.89131831864318
  O   -1.09736078557401      4.57687633504697     -3.92006180517294
  C   -2.54736917006747      6.18195259876135     -1.15667088138126
  H   -3.19640691970967      7.05697516716051     -1.29729215537770
  C   -5.46334771769394      4.06650313919743     -1.39992292029625
  H   -6.08508146311284      4.96148182884601     -1.53699190001717
  C   -6.22619243807805      2.71617748546404     -1.41331056690711
  H   -7.31561713501418      2.79140384387033     -1.53171982506770
  C   -6.62007570982041     -0.84994656518353     -1.31361721242139
  H   -7.70264998600789     -0.68469763949387     -1.39681416442029
  C   -6.17652390064126     -2.33254698622567     -1.21530510752010
  H   -6.98951932584525     -3.07090109680075     -1.22439217116317
  C   -3.89673524397795     -5.09108569327584     -0.94920313305339
  H   -4.76968894502835     -5.75727172269984     -0.96801515713431
  C   -2.51937727578369     -5.79599440187474     -0.83047877175756
  H   -2.55464586483159     -6.89095165842232     -0.75271732837613
  C   0.96168623467777     -6.26956105221261     -0.61410710276400
  H   0.68644327273499     -7.33154209672240     -0.55712906946993
  C   2.48167875757827     -5.97168758664581     -0.56326708805119
  H   3.13577621157790     -6.85340961643004     -0.52433927049601
  C   5.42897008749182     -3.89729501812245     -0.45712105122725
  H   6.04944168236237     -4.80383057516541     -0.46580520517869
  C   6.20998103507205     -2.55761685152539     -0.42313244072684
  H   7.30452914588114     -2.65012163950634     -0.41946066120283
  C   6.57857643762287      1.03074245079064     -0.37141095564806
  H   7.66774609472286      0.89322536870550     -0.34099501860487
  C   6.09061758443637      2.50279078678259     -0.36511447022153
  H   6.87812642455748      3.26112545266707     -0.26014517230284
  C   3.79583686488396      5.22401787407008     -0.51683700374357
  H   4.67289314750680      5.86694741583061     -0.36316666663061
  C   0.50693515586271      6.08956696538883      0.98777583743364
  H   4.29962669479378      3.48606106921134      2.33189820921874
  H   5.50184958633268      4.48603932134944      1.42337792880960
  H   6.01956319160342     -0.76066589263514      2.43382427174568
  H   7.45114274626567     -0.87368564464528      1.33263573073574
  H   4.49849749737318     -5.86196391922918      1.20027128761327
  H   3.67733579930407     -4.70282858581962      2.31910021649148
  H   -0.85944127667004     -5.35273588211850      2.08267133799360
  H   -1.00973778903685     -6.89270712307960      1.14657891154051
  H   -4.91998391988807     -3.33840957361223      1.75197869983079
  H   -5.96149666375502     -4.30255819482774      0.62891507213079
  H   -6.32245729158170      0.99414454685087      1.49539757348926
  H   -7.63971739949683      1.08530229073311      0.25838270365680
  H   -4.19251320073551      5.05866288469960      1.56888900482634
  H   -4.85209320547278      6.12282211872958      0.26396476430111
  H   0.92135019824985      5.88530851948535     -3.66633030103140
  H   0.99894833392955      7.30063873946622     -2.54530890824724
  H   5.96012411354589      4.60281349622344     -2.05348063560485
  H   4.99153703157510      3.73750103007090     -3.31055341653368
  H   7.52596361721615     -0.86982511941073     -2.05689835306385
  H   6.17316439166926     -0.70325169359156     -3.24445858900885
  H   4.66452040538767     -5.81802737873665     -2.17729238343309
  H   3.89163083606376     -4.68681036416908     -3.35561829857517
  H   -0.56560822504272     -5.77909087599832     -3.59104733127552
  H   -0.82101848611857     -7.16007389392532     -2.45390750736520
  H   -4.62134795087443     -3.64086947549686     -3.91558818884714
  H   -5.77233537118498     -4.48532226931233     -2.80616706374720
  H   -5.84859092026122      0.79731268525802     -4.16499139102554
  H   -7.34363344303069      1.00254222139156     -3.16903317917849
  H   -4.42803175408392      5.91943931499715     -3.07564427610578
  H   -3.48545990862698      4.72854637015517     -4.05689839687714
  H   0.34889142735229      5.69202386543263      1.99692824099171
  H   0.70654879166258      7.16901827255089      1.01857238284726
  C   -1.89002899070501      1.95086537843274     -1.06656523197601
  C   -0.84163340169373      1.86819246185801      0.03624694619798
  C   -1.47763977148661      1.53335701481995      1.38417570565065
  C   -0.46048169495897      1.57138938567407      2.53159359336144
  P   0.16745423128372     -0.07410303308154      2.98421422035851
  C   1.56514712451555      0.11238572386193      4.11008264438733
  C   1.81195770182279      1.32259450179000      4.75054173930334
  C   2.88655074840341      1.42511173105412      5.61515539515463
  C   3.70688958815755      0.33241194084036      5.84323973473342
  C   3.45627238781569     -0.87166110376533      5.20560857945767
  C   2.38634866372603     -0.98804500491071      4.33950147219359
  C   -1.12650189550286     -1.05673894398541      3.77115670523144
  C   -0.82968137737601     -2.37464103739435      4.11419377990410
  C   -1.77468752450624     -3.13475639072121      4.77516044657318
  C   -3.01281986768641     -2.59355795488792      5.08247448958297
  C   -3.31014246451785     -1.28877493212640      4.72723799968821
  C   -2.36830733421092     -0.51035707788618      4.07890771812050
  C   0.75029910315535     -0.91828706469780      1.49759111077141
  C   2.00857709555304     -0.58932803420558      1.00286154231076
  C   2.43332043668936     -1.13793055054621     -0.19290655051150
  C   1.61022900179667     -2.00935606125060     -0.89065735010244
  C   0.36369165701115     -2.34550607824640     -0.38588362112825
  C   -0.07385293738564     -1.80039053147607      0.80927020323268
  H   -0.91523125342479      1.99646337258644      3.43065729675545
  H   0.39818108221300      2.19931979296911      2.27263429500151
  H   1.18902578137292      2.18197829447057      4.55921789312183
  H   3.08775490511804      2.36453660636465      6.10617593890831
  H   4.54748095976672      0.42197756762443      6.51404324263181
  H   4.10141819551635     -1.72110662811837      5.36330810245968
  H   2.21518721984377     -1.91691530192312      3.81577169768270
  H   0.11947674573408     -2.80841618430088      3.83530474511638
  H   -1.54791750612931     -4.15530992888067      5.04082185782159
  H   -3.75092307579816     -3.19402815526793      5.59154714434084
  H   -4.28096421721704     -0.87200701856642      4.94391133087590
  H   -2.61667008795642      0.50119330259126      3.79813235842704
  H   2.63991845601278      0.08347554198619      1.56583503889625
  H   3.39858589757159     -0.87446955393648     -0.60086916947931
  H   1.93503954225391     -2.41263076562197     -1.83988781859260
  H   -0.27101156977032     -3.02148185584192     -0.94134832822218
  H   -1.03884963794982     -2.06245174266052      1.21959016005654
  H   -1.96155214718793      0.55347129411991      1.32361981790752
  H   -2.25963701365918      2.26643010563324      1.59114953938246
  H   -1.44393244391333      2.22426208735430     -2.02246897289280
  H   -2.63986990901532      2.69623417989633     -0.81216239867646
  H   -2.39184073303810      0.99292143267009     -1.19651288375571
  H   -0.32978411774763      2.83073279163331      0.11583655859478
  H   -0.09318372561341      1.11577846361959     -0.22704630440538
