# Supplementary material for: Synergy-Promoted Specific Alkyltriphenylphosphonium Binding to CB[8]
Source: J Org Chem. 2025 Feb 10;90(12):4149–57. doi: 10.1021/acs.joc.4c02546 (PMC12123668; doi:10.1021/acs.joc.4c02546)
Supplement: Supplementary file 2 [file jo4c02546_si_002.zip › S1/kinetic_profiles_GFN2_xTB_ALPB_H2O/7/guest_exchange/TS1/TS1.xyz]

191
Coordinates from ORCA-job orcaneb
  C   2.55493932469507      5.73184546324995     -0.62847270615610
  H   2.67175437745500      6.81892911757618     -0.52023106629502
  N   1.78174705189897      5.20139744355025      0.46233889662572
  C   2.39083077494773      4.12130169037091      1.04853498285844
  O   1.95749381354305      3.49387443927491      1.99181097002859
  N   3.60369863288291      3.92539297239174      0.44031264282055
  C   4.64735237044509      3.14634346226995      1.05444987185637
  N   5.15125018812470      2.05243360542168      0.26500787112717
  C   5.15000599735518      0.76770891412011      0.75722299672654
  O   4.49989224275802      0.37468753834427      1.69931150808985
  N   6.07656252220576      0.03878060144921      0.05575621195042
  C   6.59735748229812     -1.22338786958069      0.50934129903004
  N   6.10091114997115     -2.37372898795361     -0.19542433947946
  C   5.36605994180996     -3.34244596734552      0.43212540037506
  O   5.02238495229357     -3.32931430180242      1.59347365304534
  N   5.17868203532064     -4.37254494914817     -0.45114146843576
  C   4.58391985205545     -5.62479580469667     -0.07051747771813
  N   3.23220901368587     -5.81224532395249     -0.52562854933492
  C   2.15094255565311     -5.74854915549781      0.31433300391219
  O   2.17526056662062     -5.43617340766987      1.48375988166697
  N   1.05327699764907     -6.19569252912394     -0.37377763761663
  C   -0.18854564654282     -6.48868775133531      0.28989649177699
  N   -1.30790359740255     -5.69811323047786     -0.14484428750384
  C   -1.89315243849217     -4.73718037707467      0.63977127754435
  O   -1.45424861123923     -4.29538769861309      1.67801105443545
  N   -3.11129393591255     -4.42543178284691      0.09015569536354
  C   -4.10260802657162     -3.69253908341376      0.82980374616589
  N   -4.58996285051008     -2.50190054143551      0.18735321951289
  C   -4.40848408548579     -1.25660286596760      0.73538208478217
  O   -3.55522170638479     -0.95743482028448      1.54074411052793
  N   -5.39760290250457     -0.42952383771594      0.26809524047747
  C   -5.84228276978255      0.73648525606461      0.98668677416670
  N   -5.46512367373900      1.99221997829547      0.40037556301166
  C   -4.73678490834417      2.92496262741247      1.08718424797853
  O   -4.29183342887730      2.79949248136688      2.20586629483051
  N   -4.68748952449111      4.06410849367380      0.32792084254812
  C   -4.11291305926977      5.29344721280378      0.80387323333405
  N   -2.77255330530312      5.54289668110148      0.34629376560799
  C   -1.67005532503232      5.34983550317763      1.13510084579968
  O   -1.67472814040909      4.94408636199761      2.27509247871558
  N   -0.57162749001084      5.79044190030617      0.44413960345610
  C   -0.92509180591473      6.40196958013813     -0.81634683304861
  H   -0.65072818457658      7.46598823260732     -0.81611949527665
  N   -0.36465112560890      5.74625018310117     -1.96723428838004
  C   0.90916816024717      6.09895951348654     -2.52699278361643
  N   2.02510275399194      5.41612150975060     -1.93435117328648
  C   2.87099348383417      4.63620228705381     -2.67601331394445
  O   2.71013449992620      4.31242958858168     -3.83383344102313
  N   3.97621049477196      4.37218500017948     -1.91080079962335
  C   5.20217041087668      3.88140769538748     -2.47378850639884
  N   5.55334260365183      2.55076991443923     -2.06977538021019
  C   5.57631437343640      1.49325610292082     -2.93968146381583
  O   5.17345820563991      1.50170817514258     -4.08377281052195
  N   6.23360190364262      0.46242493391449     -2.32433666359018
  C   6.62478078280267     -0.72593549617631     -3.02901691160326
  N   5.98021142539465     -1.92888441395708     -2.57656734939174
  C   4.98840606745077     -2.55092802173553     -3.28930751024000
  O   4.39842489355416     -2.08707173370316     -4.24195865256923
  N   4.83952848101378     -3.82055840012132     -2.79175403641065
  C   4.11768878294566     -4.83509163829366     -3.51096948390916
  N   2.90975428970435     -5.27683191889656     -2.86883399203417
  C   1.67057086599355     -5.03520819691492     -3.40192670462918
  O   1.42767573532969     -4.30086926538405     -4.33619149297705
  N   0.76485575834703     -5.83303496849125     -2.75080638795282
  C   -0.54389516443978     -6.10191122997343     -3.27961166184424
  N   -1.62221936469844     -5.50537499099666     -2.53997062953475
  C   -2.49640781670503     -4.62351436355630     -3.12076841554903
  O   -2.37655377113743     -4.12209842970453     -4.21861756373313
  N   -3.57251685708268     -4.48060821156411     -2.28353334959389
  C   -4.83071616297391     -3.94183560461225     -2.72597026145684
  N   -5.18501025363366     -2.67849887799279     -2.14486250694125
  C   -5.27046135919251     -1.52382737446441     -2.87692392083057
  O   -4.96203755053235     -1.39304185567696     -4.04288233371103
  N   -5.87385254806957     -0.57933414557346     -2.09227109572903
  C   -6.27069187752045      0.70687469662978     -2.59160036124591
  N   -5.56531402366059      1.81938876988829     -2.01366290667681
  C   -4.61435573901229      2.52906625113981     -2.70108879191822
  O   -4.07375952290650      2.18487193290312     -3.73061582172312
  N   -4.43691228303229      3.73072933555986     -2.06339528947100
  C   -3.74099812112134      4.82156473198218     -2.68886232108172
  N   -2.50956977044774      5.18100746817005     -2.03924011868484
  C   -1.29525430444269      5.00999773367482     -2.65416518175313
  O   -1.09384827489094      4.37423045307228     -3.66680155240617
  C   -2.44259326385716      6.10964114913934     -0.93159909146466
  H   -3.07675386581404      6.98371805260591     -1.13437393080122
  C   -5.33733327672943      3.90271615733859     -0.94295885629092
  H   -6.01817965047635      4.74390320916354     -1.13125299631196
  C   -6.01061113009619      2.51122795778925     -0.83328756563121
  H   -7.10824441863791      2.52157819739139     -0.79211005653635
  C   -6.17859926914279     -1.05754985209449     -0.76483523566438
  H   -7.25121893331611     -0.94648936635410     -0.55959355803715
  C   -5.65025587656071     -2.51668051863158     -0.79047741469915
  H   -6.38811725444762     -3.29246019646181     -0.54812826131056
  C   -3.42119540935545     -5.23282166462844     -1.06600823560654
  H   -4.31987321790036     -5.83759601311158     -0.88115364306955
  C   -2.11355545895608     -6.03446419887211     -1.28807014919999
  H   -2.23313452400513     -7.12435551450461     -1.36009719639927
  C   1.37517355269916     -6.62480468663130     -1.71323951436691
  H   1.11707841360036     -7.68455449287142     -1.84632889765640
  C   2.88369692060446     -6.28850404314507     -1.83768311421428
  H   3.53224348849553     -7.12944211044398     -2.11959035975127
  C   5.77899048809800     -4.11397396245751     -1.73271568848921
  H   6.42361843377919     -4.95487667397489     -2.02372381719374
  C   6.50630267370075     -2.76023494229385     -1.52630793878865
  H   7.60241357316263     -2.80155910158210     -1.59173967349308
  C   6.69010201339328      0.80209969277877     -0.99614295895837
  H   7.78388614585782      0.71484247000998     -0.94150321264164
  C   6.12455021489657      2.23034324547363     -0.78928751561421
  H   6.86291574337283      2.99238801890235     -0.50412382500757
  C   3.86958920257427      4.91255658650198     -0.58218200352445
  H   4.77457189121155      5.48385193971017     -0.33370253084194
  C   0.70957624648943      5.93836414241306      1.08012829495792
  H   4.21920239579502      2.70449370720198      1.96132974851544
  H   5.48396178646879      3.81552078718866      1.30342168050307
  H   6.28217819553977     -1.35391019661951      1.55086212149381
  H   7.69085907402567     -1.19309092075681      0.43023782238059
  H   5.20353143210858     -6.44346775002793     -0.45262977680226
  H   4.54892305022183     -5.63286773141607      1.02524731316292
  H   -0.02505062430096     -6.26277114913481      1.35018513139165
  H   -0.43302043973243     -7.54888422979586      0.14601348701523
  H   -3.61911017071692     -3.38433552095707      1.76413186254810
  H   -4.95902306051786     -4.35093744976624      1.03203410930204
  H   -5.37254309688102      0.71635340609895      1.97709250894318
  H   -6.93540342577688      0.68566016969885      1.07121728355646
  H   -4.05752796163770      5.21286418625616      1.89545773645977
  H   -4.75488103480147      6.12587692243900      0.50008890243627
  H   0.89875602930899      5.80520352559561     -3.58284218690076
  H   1.04964325766694      7.18316394296118     -2.42413910021271
  H   6.01736837643496      4.56365853053328     -2.19930213335702
  H   5.06306530100545      3.85299509998627     -3.56030935154486
  H   7.71019008445252     -0.85851000597666     -2.94246465487260
  H   6.32936708497032     -0.56951753576099     -4.07297244976079
  H   4.77528472067698     -5.69989839817414     -3.66611730111164
  H   3.82036057561118     -4.39024083322654     -4.46798251124179
  H   -0.58341977821527     -5.66654149611791     -4.28481879209596
  H   -0.69000815304799     -7.18960748332068     -3.31755077844751
  H   -4.74390018700261     -3.77190882983064     -3.80503180553418
  H   -5.62162554678858     -4.67045104184221     -2.50544509779117
  H   -6.04696800738527      0.69493312116824     -3.66436962417847
  H   -7.34451074798157      0.84664172153400     -2.41646959531600
  H   -4.39962861387480      5.69885235750074     -2.72025606082283
  H   -3.48112054902916      4.49004207810851     -3.70132736904405
  H   0.58570665777876      5.55533255247962      2.09937846357703
  H   0.98892726846004      7.00004169929569      1.09574954190256
  C   -0.82751511825572      1.22408099690789     -1.25310613577122
  C   -0.35481394135237      1.61012360970805      0.14364963277780
  C   -1.52284390809024      1.73374185826497      1.11863030473971
  C   -1.07624244597814      2.10079299923004      2.53500371688563
  P   -0.82158980846979      0.70362437381599      3.67370992026590
  C   -0.12584919173760      1.39508411502060      5.19068349741924
  C   0.92349085070217      2.30930424183304      5.11490084937184
  C   1.46175503698386      2.82390505189206      6.28086286877748
  C   0.96356276853315      2.43246090684772      7.51431536044382
  C   -0.07653329803272      1.51991939005437      7.58744557962952
  C   -0.62258116371673      0.99749973173612      6.42820925617187
  C   -2.36030912286063     -0.14301395248331      4.08670041985981
  C   -2.37544621220601     -1.52520275006603      4.24836396459492
  C   -3.55477381282091     -2.15648551087487      4.60030101735606
  C   -4.71015618123757     -1.41708558078485      4.79651599084661
  C   -4.68738547417937     -0.03906737229140      4.64875579540771
  C   -3.51412654982967      0.60492874796945      4.29884958216029
  C   0.32851388841989     -0.49369621653375      2.97442017160220
  C   1.62197603364149     -0.61584433570902      3.46811241987776
  C   2.48008062992776     -1.53617836699773      2.89659027361826
  C   2.05685377356427     -2.30518397975103      1.82666152670455
  C   0.77008759808905     -2.17767541731674      1.33063585353939
  C   -0.10677486630573     -1.28375946842857      1.91220073407330
  H   -1.81911706647448      2.75221835485908      3.00573937091727
  H   -0.13104958157249      2.65037599573482      2.49580423399866
  H   1.31853576661744      2.61015669267674      4.15569227512289
  H   2.27415165602529      3.53152628629196      6.22672449940445
  H   1.38731781958968      2.83884193003224      8.41942767654461
  H   -0.46203414514554      1.21403602659555      8.54731657149298
  H   -1.43359425896791      0.28584287027566      6.47806332140202
  H   -1.48002350216829     -2.10539555562309      4.07836339108826
  H   -3.56747401442203     -3.22968129129303      4.71516044577567
  H   -5.62886749342151     -1.91569984853620      5.06473555065392
  H   -5.58585727982645      0.53810549841911      4.80457301484772
  H   -3.50215570747043      1.67511978446703      4.16223686975126
  H   1.95022504222698     -0.00335523950259      4.29386336057237
  H   3.48438147987449     -1.65784663984328      3.26712905735958
  H   2.73390894677258     -3.02533120994652      1.40050124557613
  H   0.44742280638027     -2.78716997363683      0.49963923355856
  H   -1.12628632479720     -1.20897320655559      1.56281853385523
  H   -2.10768572660514      0.81166732207456      1.13025716107794
  H   -2.18020748615705      2.52473990783650      0.75334087524251
  H   0.01017387305122      1.15106208320866     -1.94475863717308
  H   -1.52113758016839      1.96096800764719     -1.65793059381977
  H   -1.33210690709638      0.25950290524393     -1.23654276613577
  H   0.16878176079598      2.56808225216058      0.09206821675652
  H   0.35902658437670      0.86544084867132      0.50276964495994
