# Supplementary material for: Synergy-Promoted Specific Alkyltriphenylphosphonium Binding to CB[8]
Source: J Org Chem. 2025 Feb 10;90(12):4149–57. doi: 10.1021/acs.joc.4c02546 (PMC12123668; doi:10.1021/acs.joc.4c02546)
Supplement: Supplementary file 2 [file jo4c02546_si_002.zip › S1/kinetic_profiles_GFN2_xTB_ALPB_H2O/7/phenyl_exchange/I1/I1.xyz]

191

C          2.58289        5.84606       -0.54207
H          2.74349        6.91719       -0.35986
N          1.81305        5.26660        0.52502
C          2.38690        4.12750        1.02344
O          1.92925        3.43278        1.90574
N          3.60354        3.95998        0.41511
C          4.64291        3.16009        1.00424
N          5.10502        2.06409        0.19736
C          5.08710        0.77422        0.67083
O          4.46436        0.38333        1.63248
N          5.96944        0.03821       -0.07709
C          6.47452       -1.24072        0.34036
N          5.95099       -2.36439       -0.38445
C          5.18336       -3.32139        0.22363
O          4.79215       -3.29373        1.36866
N          5.04254       -4.36465       -0.65166
C          4.44408       -5.61378       -0.27221
N          3.11145       -5.81889       -0.76894
C          1.99685       -5.68172        0.01438
O          1.97069       -5.27879        1.15596
N          0.92920       -6.18402       -0.68231
C         -0.32902       -6.45682       -0.04545
N         -1.43706       -5.68321       -0.53380
C         -2.05154       -4.71331        0.21467
O         -1.62150       -4.21572        1.23225
N         -3.28238       -4.46718       -0.33852
C         -4.33670       -3.83212        0.40376
N         -4.76852       -2.56427       -0.11454
C         -4.65558       -1.40796        0.61190
O         -4.02656       -1.27465        1.63781
N         -5.45740       -0.46064        0.02762
C         -5.88246        0.72423        0.72043
N         -5.38514        1.95886        0.17667
C         -4.61342        2.81258        0.91882
O         -4.10271        2.56380        1.98820
N         -4.60195        4.02757        0.29206
C         -4.04238        5.20524        0.89594
N         -2.72232        5.53950        0.44108
C         -1.59642        5.24209        1.16002
O         -1.55592        4.62602        2.20110
N         -0.53601        5.85606        0.54878
C         -0.91988        6.58481       -0.63590
H         -0.65646        7.64622       -0.53427
N         -0.37324        6.05393       -1.85903
C          0.91800        6.41977       -2.37314
N          2.01252        5.64570       -1.85373
C          2.78857        4.84890       -2.65245
O          2.58156        4.59281       -3.82010
N          3.89143        4.47565       -1.92982
C          5.06174        3.91588       -2.54589
N          5.36445        2.56839       -2.15200
C          5.33367        1.51707       -3.03051
O          4.86908        1.53893       -4.15108
N          6.00866        0.47147       -2.45895
C          6.39537       -0.69200       -3.20843
N          5.79934       -1.92180       -2.76230
C          4.85110       -2.58708       -3.49581
O          4.25690       -2.14510       -4.45670
N          4.75642       -3.86522       -3.00980
C          4.08934       -4.91178       -3.73669
N          2.86453       -5.36929       -3.13969
C          1.64396       -5.15761       -3.72570
O          1.43088       -4.45999       -4.69499
N          0.72411       -5.94469       -3.08315
C         -0.57646       -6.22020       -3.62874
N         -1.66623       -5.58522       -2.94079
C         -2.45556       -4.63803       -3.53689
O         -2.26401       -4.13020       -4.62187
N         -3.55330       -4.44461       -2.74081
C         -4.72393       -3.74943       -3.19732
N         -4.99020       -2.50861       -2.52345
C         -4.93797       -1.29997       -3.16666
O         -4.47753       -1.09945       -4.27115
N         -5.58267       -0.37697       -2.38554
C         -5.99721        0.89981       -2.89979
N         -5.40657        2.03160       -2.24209
C         -4.51108        2.86211       -2.86541
O         -3.96290        2.64901       -3.92641
N         -4.41112        4.01003       -2.12368
C         -3.76515        5.19328       -2.62560
N         -2.52237        5.51455       -1.97625
C         -1.31607        5.41095       -2.61934
O         -1.12929        4.90512       -3.70597
C         -2.43627        6.28435       -0.75425
H         -3.08859        7.16556       -0.81795
C         -5.28513        4.00459       -0.97106
H         -5.99712        4.83835       -1.03434
C         -5.91195        2.58666       -1.01254
H         -7.00982        2.55648       -1.00724
C         -6.10148       -0.94598       -1.16464
H         -7.18673       -0.78508       -1.10507
C         -5.65117       -2.42751       -1.24539
H         -6.45823       -3.17107       -1.19144
C         -3.51343       -5.23492       -1.53625
H         -4.43547       -5.82434       -1.44074
C         -2.20854       -6.05817       -1.68976
H         -2.33777       -7.14845       -1.72356
C          1.29845       -6.68022       -1.98595
H          1.04678       -7.74594       -2.07348
C          2.80920       -6.34347       -2.07301
H          3.46972       -7.19056       -2.30267
C          5.67254       -4.11419       -1.92045
H          6.34526       -4.94368       -2.17809
C          6.35964       -2.73910       -1.71546
H          7.45586       -2.74531       -1.78874
C          6.54199        0.79602       -1.15566
H          7.63511        0.68739       -1.15880
C          6.01357        2.23256       -0.91157
H          6.77923        2.98255       -0.67025
C          3.86459        4.97424       -0.57883
H          4.80158        5.50014       -0.35113
C          0.74426        5.96380        1.18811
H          4.22688        2.71829        1.91672
H          5.49635        3.81272        1.23827
H          6.16646       -1.38549        1.38214
H          7.56754       -1.22915        0.24842
H          5.07999       -6.43472       -0.62026
H          4.37322       -5.60103        0.82137
H         -0.19758       -6.19948        1.01174
H         -0.56828       -7.52131       -0.16455
H         -3.94470       -3.64036        1.40921
H         -5.19819       -4.51235        0.44114
H         -5.48422        0.65281        1.73889
H         -6.98019        0.75302        0.72639
H         -3.95856        4.99723        1.96869
H         -4.70980        6.05115        0.70592
H          0.89985        6.23681       -3.45365
H          1.09400        7.48122       -2.15738
H          5.92505        4.55418       -2.31398
H          4.86923        3.89490       -3.62441
H          7.48715       -0.79799       -3.16969
H          6.05350       -0.52179       -4.23592
H          4.77438       -5.76200       -3.84304
H          3.82199       -4.49584       -4.71524
H         -0.58566       -5.82378       -4.65055
H         -0.73486       -7.30608       -3.62604
H         -4.55123       -3.50604       -4.25182
H         -5.59512       -4.40796       -3.08343
H         -5.67423        0.93198       -3.94663
H         -7.08991        0.97892       -2.82434
H         -4.45044        6.04363       -2.52616
H         -3.52877        4.99876       -3.67834
H          0.62440        5.51229        2.17945
H          1.02095        7.02215        1.26860
C         -0.77458       -1.01819       -0.40488
C         -0.27597        0.07775        0.52981
C         -1.41847        0.65939        1.36022
C         -0.93153        1.57641        2.48345
P         -0.66632        0.69987        4.05584
C         -0.23318        1.92759        5.30929
C          0.56090        3.02169        4.97421
C          0.89142        3.94422        5.95140
C          0.43889        3.78121        7.25149
C         -0.34813        2.68973        7.58287
C         -0.68550        1.76056        6.61507
C         -2.16317       -0.15408        4.58816
C         -2.05498       -1.29550        5.38000
C         -3.20003       -1.92016        5.83851
C         -4.44679       -1.40602        5.51732
C         -4.55001       -0.26279        4.74182
C         -3.41237        0.37153        4.27510
C          0.67323       -0.50006        3.90584
C          1.95966       -0.15308        4.30406
C          2.99313       -1.05637        4.13339
C          2.74608       -2.29488        3.56407
C          1.46278       -2.63835        3.16446
C          0.42058       -1.74656        3.33464
H         -1.65909        2.36931        2.68679
H          0.01203        2.05756        2.20853
H          0.91874        3.14707        3.96382
H          1.50706        4.79294        5.69729
H          0.69918        4.50588        8.00726
H         -0.69929        2.56246        8.59485
H         -1.30233        0.90998        6.86566
H         -1.07983       -1.69130        5.62578
H         -3.11921       -2.80787        6.44647
H         -5.33818       -1.89799        5.87487
H         -5.52147        0.14040        4.50137
H         -3.49291        1.25711        3.66476
H          2.14619        0.81775        4.73870
H          3.99430       -0.78906        4.43088
H          3.55250       -2.99158        3.40312
H          1.28213       -3.59628        2.70131
H         -0.57741       -2.01543        3.01576
H         -2.02356       -0.15430        1.76899
H         -2.07231        1.23294        0.69889
H          0.03756       -1.39924       -1.02195
H         -1.54996       -0.63854       -1.06993
H         -1.18528       -1.84551        0.17104
H          0.19017        0.87396       -0.05814
H          0.49324       -0.33705        1.18428
