# Supplementary material for: Synergy-Promoted Specific Alkyltriphenylphosphonium Binding to CB[8]
Source: J Org Chem. 2025 Feb 10;90(12):4149–57. doi: 10.1021/acs.joc.4c02546 (PMC12123668; doi:10.1021/acs.joc.4c02546)
Supplement: Supplementary file 2 [file jo4c02546_si_002.zip › S1/kinetic_profiles_GFN2_xTB_ALPB_H2O/7/phenyl_exchange/I2/I2.xyz]

191

C          2.33218        6.16892       -0.41122
H          2.42313        7.24542       -0.21408
N          1.71215        5.50649        0.70363
C          2.41462        4.40748        1.12170
O          2.09248        3.65283        2.01384
N          3.58807        4.36737        0.41428
C          4.72952        3.62393        0.86847
N          5.13825        2.55255        0.00484
C          5.11307        1.24412        0.41578
O          4.56067        0.82668        1.40900
N          5.90421        0.52121       -0.43749
C          6.37928       -0.79567       -0.11790
N          5.83113       -1.85019       -0.92389
C          5.04060       -2.83390       -0.38869
O          4.55363       -2.82957        0.72030
N          4.98700       -3.86349       -1.29047
C          4.50463       -5.17145       -0.94553
N          3.20402       -5.49015       -1.46137
C          2.09857       -5.57586       -0.65724
O          2.04902       -5.29524        0.51945
N          1.09347       -6.14613       -1.39241
C         -0.11784       -6.62312       -0.78807
N         -1.29321       -5.86238       -1.10692
C         -1.89566       -5.01822       -0.21272
O         -1.45017       -4.67559        0.85989
N         -3.14068       -4.71228       -0.69818
C         -4.16411       -4.15850        0.14339
N         -4.63546       -2.85950       -0.24590
C         -4.45275       -1.75274        0.54278
O         -3.68160       -1.65759        1.47075
N         -5.36552       -0.80503        0.15562
C         -5.75161        0.28000        1.01317
N         -5.34679        1.58178        0.56303
C         -4.49981        2.36919        1.29492
O         -3.86043        2.02080        2.26352
N         -4.58435        3.64325        0.80223
C         -4.02907        4.78011        1.47987
N         -2.80227        5.27238        0.92047
C         -1.58775        5.04568        1.50553
O         -1.37745        4.32644        2.45629
N         -0.67199        5.86011        0.89963
C         -1.22847        6.60083       -0.20365
H         -1.05782        7.67680       -0.06656
N         -0.74570        6.18249       -1.49735
C          0.47910        6.66099       -2.07889
N          1.66089        5.94928       -1.67164
C          2.41674        5.22097       -2.55206
O          2.12169        4.96307       -3.70026
N          3.60536        4.91988       -1.93953
C          4.74912        4.44104       -2.66490
N          5.14521        3.09533       -2.35129
C          5.09756        2.08433       -3.27526
O          4.55630        2.13710       -4.35982
N          5.85081        1.04254       -2.80186
C          6.26561       -0.04624       -3.64405
N          5.72851       -1.32896       -3.28371
C          4.81274       -1.99043       -4.05967
O          4.22146       -1.52784       -5.01274
N          4.75764       -3.29069       -3.63190
C          4.11031       -4.32351       -4.39394
N          2.92661       -4.87126       -3.78846
C          1.67584       -4.66510       -4.30985
O          1.39308       -3.88197       -5.19237
N          0.81934       -5.56243       -3.72719
C         -0.48609       -5.83964       -4.26209
N         -1.58092       -5.36544       -3.46048
C         -2.43641       -4.38911       -3.89861
O         -2.29941       -3.71913       -4.90085
N         -3.52152       -4.37063       -3.06164
C         -4.75241       -3.71393       -3.40697
N         -5.07241       -2.56561       -2.60528
C         -5.13782       -1.30030       -3.12605
O         -4.78851       -0.96840       -4.23978
N         -5.76186       -0.49902       -2.20719
C         -6.24791        0.81329       -2.53327
N         -5.61034        1.88826       -1.82300
C         -4.80747        2.80817       -2.44682
O         -4.37073        2.72198       -3.57548
N         -4.65822        3.88117       -1.60673
C         -4.12623        5.13852       -2.06111
N         -2.85580        5.49596       -1.48936
C         -1.70156        5.52519       -2.22831
O         -1.57091        5.11064       -3.36102
C         -2.71487        6.15576       -0.21120
H         -3.45094        6.96546       -0.12102
C         -5.40230        3.72924       -0.37576
H         -6.13245        4.54325       -0.27391
C         -6.00165        2.30495       -0.50002
H         -7.09255        2.23996       -0.39086
C         -6.12078       -1.20646       -1.00142
H         -7.19771       -1.10578       -0.81108
C         -5.62194       -2.64974       -1.27441
H         -6.39076       -3.43287       -1.23299
C         -3.40156       -5.31657       -1.98128
H         -4.29863       -5.94855       -1.93141
C         -2.07781       -6.06061       -2.29513
H         -2.17644       -7.13314       -2.51051
C          1.47553       -6.40472       -2.75648
H          1.31070       -7.46238       -3.00320
C          2.95123       -5.93100       -2.80800
H          3.68312       -6.69632       -3.09990
C          5.65133       -3.55266       -2.52727
H          6.35399       -4.35372       -2.79320
C          6.28989       -2.16636       -2.25352
H          7.38690       -2.13419       -2.29698
C          6.43557        1.31911       -1.51157
H          7.52738        1.20884       -1.56200
C          5.92236        2.74637       -1.18784
H          6.70184        3.50088       -1.01435
C          3.66976        5.40520       -0.58389
H          4.57925        6.00349       -0.43919
C          0.63163        6.07855        1.45666
H          4.44756        3.16438        1.82242
H          5.57223        4.31604        0.99870
H          6.06772       -1.00231        0.91254
H          7.47268       -0.80776       -0.21189
H          5.22356       -5.91689       -1.30421
H          4.41628       -5.19646        0.14674
H          0.02974       -6.54064        0.29484
H         -0.28210       -7.66440       -1.08907
H         -3.71790       -4.04712        1.13857
H         -5.01760       -4.84921        0.16699
H         -5.25138        0.11859        1.97497
H         -6.84335        0.26442        1.12696
H         -3.79766        4.45390        2.50001
H         -4.76850        5.58775        1.47941
H          0.39398        6.52130       -3.16269
H          0.59686        7.72253       -1.82730
H          5.59604        5.11337       -2.47413
H          4.47451        4.44775       -3.72586
H          7.36146       -0.10791       -3.63264
H          5.89493        0.18127       -4.65014
H          4.82550       -5.13671       -4.57008
H          3.79725       -3.86231       -5.33790
H         -0.55470       -5.31333       -5.22126
H         -0.58699       -6.92373       -4.39929
H         -4.64138       -3.35395       -4.43614
H         -5.57220       -4.44019       -3.33089
H         -6.03828        0.96451       -3.59831
H         -7.32720        0.85313       -2.33629
H         -4.85020        5.93296       -1.84105
H         -3.96886        5.03843       -3.14140
H          0.63256        5.59050        2.43783
H          0.80479        7.15691        1.55114
C          0.73993       -1.75257        0.34573
C          0.72128       -0.64057        1.38691
C         -0.63222        0.06153        1.46071
C         -0.72254        1.07223        2.60359
P         -0.60228        0.27899        4.23702
C         -1.15043        1.42041        5.52673
C         -1.37406        2.76883        5.28046
C         -1.75472        3.59213        6.32836
C         -1.90554        3.08006        7.60628
C         -1.67464        1.73379        7.84962
C         -1.29351        0.90307        6.81377
C         -1.70607       -1.14851        4.25766
C         -1.27589       -2.41235        3.86683
C         -2.17869       -3.45943        3.83107
C         -3.50224       -3.24794        4.18074
C         -3.93235       -1.98590        4.55891
C         -3.04021       -0.93146        4.59212
C          1.08940       -0.16952        4.69570
C          2.15364        0.60895        4.24882
C          3.44122        0.28681        4.63646
C          3.66777       -0.78882        5.48067
C          2.60434       -1.54509        5.94711
C          1.31285       -1.23901        5.55810
H         -1.70517        1.55857        2.58813
H          0.04783        1.84458        2.52000
H         -1.26185        3.17162        4.28714
H         -1.93197        4.63967        6.14085
H         -2.20231        3.72873        8.41584
H         -1.79099        1.33544        8.84530
H         -1.11280       -0.14756        6.99137
H         -0.24903       -2.58408        3.57970
H         -1.84334       -4.43133        3.50395
H         -4.20298       -4.06839        4.15132
H         -4.96637       -1.82303        4.82033
H         -3.36838        0.06156        4.86397
H          1.98679        1.44922        3.59094
H          4.26755        0.86931        4.26149
H          4.67505       -1.03851        5.77540
H          2.78167       -2.37850        6.60874
H          0.48339       -1.83599        5.90808
H         -1.42306       -0.68626        1.57422
H         -0.81635        0.58550        0.51852
H          1.70954       -2.24852        0.34577
H          0.55087       -1.36032       -0.65370
H         -0.01874       -2.50066        0.57259
H          1.50899        0.08424        1.16457
H          0.95549       -1.08449        2.35643
