# Supplementary material for: Synergy-Promoted Specific Alkyltriphenylphosphonium Binding to CB[8]
Source: J Org Chem. 2025 Feb 10;90(12):4149–57. doi: 10.1021/acs.joc.4c02546 (PMC12123668; doi:10.1021/acs.joc.4c02546)
Supplement: Supplementary file 2 [file jo4c02546_si_002.zip › S1/kinetic_profiles_GFN2_xTB_ALPB_H2O/7/phenyl_exchange/Im/Im.xyz]

191

C          2.43839        5.96349       -0.64112
H          2.48798        7.05849       -0.57258
N          1.66225        5.42627        0.44690
C          2.33553        4.45096        1.13600
O          1.90793        3.82724        2.08280
N          3.60081        4.36037        0.61919
C          4.68592        3.75637        1.34232
N          5.19674        2.54480        0.76567
C          5.12008        1.34628        1.42492
O          4.47064        1.12793        2.42368
N          5.97004        0.47004        0.80488
C          6.36064       -0.78173        1.39236
N          5.75623       -1.93913        0.79525
C          4.81455       -2.68792        1.45022
O          4.30706       -2.42251        2.51477
N          4.63534       -3.84622        0.74246
C          3.89172       -4.95181        1.27359
N          2.62774       -5.18922        0.63369
C          1.42851       -4.90656        1.23056
O          1.27564       -4.27270        2.25102
N          0.44540       -5.55452        0.52690
C         -0.85408       -5.80680        1.08536
N         -1.95024       -5.22222        0.36322
C         -2.77708       -4.29299        0.94059
O         -2.55235       -3.67744        1.95827
N         -3.93558       -4.24640        0.21423
C         -5.12085       -3.60271        0.70727
N         -5.46692       -2.38196        0.03633
C         -5.39571       -1.16014        0.65566
O         -4.86245       -0.93125        1.71724
N         -6.11654       -0.26870       -0.09674
C         -6.55949        0.99397        0.42523
N         -5.90118        2.14139       -0.13261
C         -5.06836        2.93437        0.60893
O         -4.66978        2.70230        1.72840
N         -4.84283        4.08486       -0.10115
C         -4.23595        5.24532        0.48962
N         -2.88890        5.50003        0.06240
C         -1.80278        5.27673        0.86587
O         -1.81495        4.73979        1.95037
N         -0.71363        5.85676        0.26872
C         -1.03798        6.49127       -0.98476
H         -0.77580        7.55764       -0.95413
N         -0.43101        5.86266       -2.13049
C          0.87349        6.21222       -2.62135
N          1.96382        5.56708       -1.94434
C          2.82512        4.71755       -2.58682
O          2.69317        4.28661       -3.71308
N          3.90848        4.52189       -1.77161
C          5.12481        3.91514       -2.23732
N          5.43172        2.64487       -1.63924
C          5.39188        1.47088       -2.34482
O          4.92882        1.32166       -3.45574
N          6.04640        0.51457       -1.61203
C          6.44337       -0.74399       -2.18277
N          5.77405       -1.88784       -1.62571
C          4.87027       -2.62832       -2.34318
O          4.38994       -2.32257       -3.41414
N          4.66566       -3.80869       -1.67818
C          4.02294       -4.93609       -2.29602
N          2.71427       -5.23669       -1.78360
C          1.58211       -5.09785       -2.54106
O          1.51732       -4.58394       -3.63812
N          0.55309       -5.71859       -1.88194
C         -0.67251       -6.07534       -2.54123
N         -1.83931       -5.40350       -2.03986
C         -2.58907       -4.55935       -2.81812
O         -2.26786       -4.12096       -3.90246
N         -3.79521       -4.37083       -2.19679
C         -4.92472       -3.79163       -2.87309
N         -5.33411       -2.50781       -2.37391
C         -5.19930       -1.35706       -3.10658
O         -4.58750       -1.24425       -4.14797
N         -5.95439       -0.38456       -2.50673
C         -6.25521        0.86497       -3.14931
N         -5.65252        2.01752       -2.53732
C         -4.65648        2.73267       -3.14961
O         -4.04704        2.39795       -4.14298
N         -4.53669        3.93301       -2.49888
C         -3.78710        5.02929       -3.04681
N         -2.57910        5.34644       -2.33449
C         -1.33930        5.17235       -2.89132
O         -1.09736        4.57688       -3.92006
C         -2.54737        6.18195       -1.15667
H         -3.19641        7.05698       -1.29729
C         -5.46335        4.06650       -1.39992
H         -6.08508        4.96148       -1.53699
C         -6.22619        2.71618       -1.41331
H         -7.31562        2.79140       -1.53172
C         -6.62008       -0.84995       -1.31362
H         -7.70265       -0.68470       -1.39681
C         -6.17652       -2.33255       -1.21531
H         -6.98952       -3.07090       -1.22439
C         -3.89674       -5.09109       -0.94920
H         -4.76969       -5.75727       -0.96802
C         -2.51938       -5.79599       -0.83048
H         -2.55465       -6.89095       -0.75272
C          0.96169       -6.26956       -0.61411
H          0.68644       -7.33154       -0.55713
C          2.48168       -5.97169       -0.56327
H          3.13578       -6.85341       -0.52434
C          5.42897       -3.89730       -0.45712
H          6.04944       -4.80383       -0.46581
C          6.20998       -2.55762       -0.42313
H          7.30453       -2.65012       -0.41946
C          6.57858        1.03074       -0.37141
H          7.66775        0.89323       -0.34100
C          6.09062        2.50279       -0.36511
H          6.87813        3.26113       -0.26015
C          3.79584        5.22402       -0.51684
H          4.67289        5.86695       -0.36317
C          0.50694        6.08957        0.98778
H          4.29963        3.48606        2.33190
H          5.50185        4.48604        1.42338
H          6.01956       -0.76067        2.43382
H          7.45114       -0.87369        1.33264
H          4.49850       -5.86196        1.20027
H          3.67734       -4.70283        2.31910
H         -0.85944       -5.35274        2.08267
H         -1.00974       -6.89271        1.14658
H         -4.91998       -3.33841        1.75198
H         -5.96150       -4.30256        0.62892
H         -6.32246        0.99414        1.49540
H         -7.63972        1.08530        0.25838
H         -4.19251        5.05866        1.56889
H         -4.85209        6.12282        0.26396
H          0.92135        5.88531       -3.66633
H          0.99895        7.30064       -2.54531
H          5.96012        4.60281       -2.05348
H          4.99154        3.73750       -3.31055
H          7.52596       -0.86983       -2.05690
H          6.17316       -0.70325       -3.24446
H          4.66452       -5.81803       -2.17729
H          3.89163       -4.68681       -3.35562
H         -0.56561       -5.77909       -3.59105
H         -0.82102       -7.16007       -2.45391
H         -4.62135       -3.64087       -3.91559
H         -5.77234       -4.48532       -2.80617
H         -5.84859        0.79731       -4.16499
H         -7.34363        1.00254       -3.16903
H         -4.42803        5.91944       -3.07564
H         -3.48546        4.72855       -4.05690
H          0.34889        5.69202        1.99693
H          0.70655        7.16902        1.01857
C         -1.89003        1.95087       -1.06657
C         -0.84163        1.86819        0.03625
C         -1.47764        1.53336        1.38418
C         -0.46048        1.57139        2.53159
P          0.16745       -0.07410        2.98421
C          1.56515        0.11239        4.11008
C          1.81196        1.32259        4.75054
C          2.88655        1.42511        5.61516
C          3.70689        0.33241        5.84324
C          3.45627       -0.87166        5.20561
C          2.38635       -0.98805        4.33950
C         -1.12650       -1.05674        3.77116
C         -0.82968       -2.37464        4.11419
C         -1.77469       -3.13476        4.77516
C         -3.01282       -2.59356        5.08247
C         -3.31014       -1.28877        4.72724
C         -2.36831       -0.51036        4.07891
C          0.75030       -0.91829        1.49759
C          2.00858       -0.58933        1.00286
C          2.43332       -1.13793       -0.19291
C          1.61023       -2.00936       -0.89066
C          0.36369       -2.34551       -0.38588
C         -0.07385       -1.80039        0.80927
H         -0.91523        1.99646        3.43066
H          0.39818        2.19932        2.27263
H          1.18903        2.18198        4.55922
H          3.08775        2.36454        6.10618
H          4.54748        0.42198        6.51404
H          4.10142       -1.72111        5.36331
H          2.21519       -1.91692        3.81577
H          0.11948       -2.80842        3.83530
H         -1.54792       -4.15531        5.04082
H         -3.75092       -3.19403        5.59155
H         -4.28096       -0.87201        4.94391
H         -2.61667        0.50119        3.79813
H          2.63992        0.08348        1.56584
H          3.39859       -0.87447       -0.60087
H          1.93504       -2.41263       -1.83989
H         -0.27101       -3.02148       -0.94135
H         -1.03885       -2.06245        1.21959
H         -1.96155        0.55347        1.32362
H         -2.25964        2.26643        1.59115
H         -1.44393        2.22426       -2.02247
H         -2.63987        2.69623       -0.81216
H         -2.39184        0.99292       -1.19651
H         -0.32978        2.83073        0.11584
H         -0.09318        1.11578       -0.22705
