# Supplementary material for: Synergy-Promoted Specific Alkyltriphenylphosphonium Binding to CB[8]
Source: J Org Chem. 2025 Feb 10;90(12):4149–57. doi: 10.1021/acs.joc.4c02546 (PMC12123668; doi:10.1021/acs.joc.4c02546)
Supplement: Supplementary file 2 [file jo4c02546_si_002.zip › S1/kinetic_profiles_GFN2_xTB_ALPB_H2O/7/phenyl_exchange/Im'/Imp.xyz]

191

C          2.60053        6.25925       -0.57633
H          2.77061        7.34457       -0.57936
N          1.94032        5.86259        0.63898
C          2.59428        4.85023        1.29208
O          2.26824        4.35576        2.34631
N          3.73898        4.57203        0.59010
C          4.79905        3.78431        1.15147
N          5.05749        2.54622        0.46975
C          4.80276        1.32974        1.04493
O          4.11703        1.13518        2.02336
N          5.52284        0.37888        0.36630
C          5.85019       -0.89164        0.95359
N          5.28821       -2.03105        0.28447
C          4.42324       -2.88848        0.91513
O          3.88904       -2.70253        1.98502
N          4.35471       -4.03433        0.16974
C          3.73902       -5.23651        0.65389
N          2.46612       -5.53867        0.06216
C          1.29559       -5.42873        0.76327
O          1.17100       -4.93104        1.85917
N          0.31798       -6.07544        0.05434
C         -0.94070       -6.44165        0.64183
N         -2.06955       -5.70304        0.15098
C         -2.73199       -4.78188        0.91697
O         -2.39358       -4.38131        2.00792
N         -3.89607       -4.45920        0.27119
C         -4.94816       -3.73776        0.92871
N         -5.21918       -2.43801        0.38009
C         -4.94609       -1.27855        1.05651
O         -4.21778       -1.16841        2.01873
N         -5.70000       -0.27690        0.50158
C         -6.00231        0.93583        1.21100
N         -5.43567        2.12532        0.64042
C         -4.53371        2.89788        1.32430
O         -3.97635        2.59247        2.35493
N         -4.44344        4.10539        0.68467
C         -3.82290        5.25271        1.28711
N         -2.57418        5.64111        0.69347
C         -1.38150        5.52123        1.35648
O         -1.20734        4.93741        2.40354
N         -0.44692        6.25376        0.67597
C         -0.97029        6.84117       -0.52935
H         -0.78403        7.92359       -0.53767
N         -0.47208        6.24459       -1.74591
C          0.79643        6.57500       -2.33536
N          1.91754        5.86327       -1.78561
C          2.61407        4.92848       -2.50597
O          2.30147        4.48617       -3.59073
N          3.77244        4.64699       -1.82707
C          4.88241        3.98188       -2.45366
N          5.17085        2.67139       -1.93918
C          5.04149        1.53808       -2.69725
O          4.53539        1.46820       -3.79739
N          5.66822        0.51417       -2.03495
C          6.00658       -0.72656       -2.67534
N          5.34965       -1.88340       -2.12923
C          4.47344       -2.63762       -2.86822
O          3.97531       -2.31465       -3.92582
N          4.32277       -3.84795       -2.24462
C          3.71178       -4.97388       -2.89948
N          2.44414       -5.37265       -2.35306
C          1.26059       -5.17653       -3.01394
O          1.11429       -4.54980       -4.04250
N          0.28760       -5.88295       -2.35752
C         -1.00942       -6.11855       -2.92906
N         -2.09046       -5.44915       -2.25482
C         -2.82486       -4.46214       -2.86320
O         -2.53713       -3.89988       -3.89842
N         -3.97421       -4.27839       -2.13919
C         -5.11141       -3.57529       -2.67012
N         -5.40503       -2.32592       -2.02387
C         -5.32322       -1.12406       -2.67694
O         -4.86337       -0.94526       -3.78506
N         -5.94008       -0.17989       -1.89902
C         -6.28861        1.12293       -2.39366
N         -5.58525        2.21192       -1.77133
C         -4.71136        3.00750       -2.46658
O         -4.26567        2.77869       -3.57111
N         -4.49987        4.14646       -1.73425
C         -3.88096        5.31423       -2.29996
N         -2.60927        5.65439       -1.72433
C         -1.43656        5.55042       -2.42735
O         -1.29895        5.00566       -3.50223
C         -2.46322        6.42226       -0.51151
H         -3.18538        7.24976       -0.49871
C         -5.25388        4.16497       -0.50308
H         -5.90778        5.04714       -0.47437
C         -5.98094        2.79539       -0.51329
H         -7.07646        2.84270       -0.44622
C         -6.43568       -0.71817       -0.65623
H         -7.50365       -0.48917       -0.54326
C         -6.08121       -2.22484       -0.75236
H         -6.93451       -2.91528       -0.72070
C         -4.04563       -5.14417       -0.98745
H         -4.98254       -5.71734       -1.00265
C         -2.74746       -5.98743       -1.08620
H         -2.89514       -7.06981       -1.20056
C          0.79445       -6.58763       -1.20403
H          0.57101       -7.65976       -1.28922
C          2.30081       -6.22017       -1.19490
H          2.99412       -7.06955       -1.26235
C          5.11958       -3.95757       -1.04528
H          5.79856       -4.81782       -1.12202
C          5.80816       -2.57175       -0.94691
H          6.90621       -2.59126       -0.92330
C          6.22079        0.92686       -0.76824
H          7.28964        0.67931       -0.72078
C          5.88188        2.43937       -0.70480
H          6.74410        3.11559       -0.63199
C          3.88098        5.38413       -0.59170
H          4.82977        5.93726       -0.56412
C          0.83989        6.57058        1.23016
H          4.48313        3.52722        2.16911
H          5.72221        4.37787        1.16092
H          5.43148       -0.89143        1.96636
H          6.94339       -0.99499        0.98025
H          4.42027       -6.07800        0.48273
H          3.55737       -5.08496        1.72412
H         -0.86518       -6.21505        1.71140
H         -1.11412       -7.51125        0.47395
H         -4.61598       -3.58884        1.96271
H         -5.86996       -4.33172        0.89252
H         -5.57014        0.83799        2.21332
H         -7.09310        1.04875        1.26344
H         -3.60179        4.98124        2.32583
H         -4.51943        6.09830        1.23930
H          0.73489        6.29126       -3.39243
H          0.96937        7.65255       -2.22520
H          5.77681        4.60981       -2.34854
H          4.61767        3.85011       -3.50912
H          7.09321       -0.87428       -2.61523
H          5.68139       -0.63937       -3.71839
H          4.40014       -5.82664       -2.85799
H          3.52566       -4.66995       -3.93636
H         -0.97926       -5.72003       -3.94992
H         -1.20687       -7.19796       -2.93449
H         -4.87951       -3.33656       -3.71444
H         -5.99151       -4.22796       -2.60316
H         -6.01769        1.13651       -3.45554
H         -7.36770        1.27678       -2.26227
H         -4.56088        6.16862       -2.18961
H         -3.70016        5.08999       -3.35764
H          0.80777        6.27084        2.28399
H          1.01474        7.64774        1.12930
C          0.36141        2.73327       -0.61173
C          0.05769        2.21582        0.78817
C         -1.17760        1.32187        0.79575
C         -1.45200        0.70031        2.16260
P         -0.13919       -0.44119        2.72247
C         -0.89827       -1.66446        3.80962
C         -1.97517       -1.29031        4.60882
C         -2.52963       -2.21357        5.47519
C         -2.00915       -3.49622        5.55291
C         -0.92995       -3.85899        4.76487
C         -0.36668       -2.94690        3.89155
C          0.51102       -1.26212        1.25148
C          1.73051       -0.89028        0.69900
C          2.09685       -1.39708       -0.53561
C          1.26517       -2.28082       -1.20388
C          0.06556       -2.67831       -0.63178
C         -0.32175       -2.16125        0.59057
C          1.19747        0.33792        3.65170
C          1.14747        1.66307        4.06663
C          2.18779        2.17497        4.82115
C          3.25886        1.36995        5.17033
C          3.29959        0.04542        4.76342
C          2.27197       -0.47762        4.00389
H         -2.37132        0.10379        2.12867
H         -1.59206        1.48660        2.90913
H         -2.38153       -0.29267        4.54199
H         -3.37151       -1.93283        6.08874
H         -2.44852       -4.21413        6.22823
H         -0.52401       -4.85665        4.81840
H          0.45747       -3.24327        3.25941
H          2.38505       -0.21790        1.23523
H          3.02104       -1.08250       -0.99734
H          1.54254       -2.64181       -2.18408
H         -0.57608       -3.36585       -1.16385
H         -1.25803       -2.44789        1.04865
H          0.32403        2.30318        3.79016
H          2.16082        3.21087        5.11939
H          4.06828        1.77634        5.75697
H          4.13663       -0.58104        5.02911
H          2.31347       -1.50194        3.65951
H         -1.05984        0.53659        0.04262
H         -2.04923        1.91659        0.51163
H          1.24198        3.37054       -0.60475
H         -0.47333        3.30839       -1.01132
H          0.55091        1.91031       -1.30076
H         -0.09479        3.05565        1.46762
H          0.92039        1.65225        1.15446
