# Supplementary material for: Synergy-Promoted Specific Alkyltriphenylphosphonium Binding to CB[8]
Source: J Org Chem. 2025 Feb 10;90(12):4149–57. doi: 10.1021/acs.joc.4c02546 (PMC12123668; doi:10.1021/acs.joc.4c02546)
Supplement: Supplementary file 2 [file jo4c02546_si_002.zip › S1/kinetic_profiles_GFN2_xTB_ALPB_H2O/7/phenyl_exchange/TS1/TS1.xyz]

191

C          2.55494        5.73185       -0.62847
H          2.67175        6.81893       -0.52023
N          1.78175        5.20140        0.46234
C          2.39083        4.12130        1.04853
O          1.95749        3.49387        1.99181
N          3.60370        3.92539        0.44031
C          4.64735        3.14634        1.05445
N          5.15125        2.05243        0.26501
C          5.15001        0.76771        0.75722
O          4.49989        0.37469        1.69931
N          6.07656        0.03878        0.05576
C          6.59736       -1.22339        0.50934
N          6.10091       -2.37373       -0.19542
C          5.36606       -3.34245        0.43213
O          5.02238       -3.32931        1.59347
N          5.17868       -4.37254       -0.45114
C          4.58392       -5.62480       -0.07052
N          3.23221       -5.81225       -0.52563
C          2.15094       -5.74855        0.31433
O          2.17526       -5.43617        1.48376
N          1.05328       -6.19569       -0.37378
C         -0.18855       -6.48869        0.28990
N         -1.30790       -5.69811       -0.14484
C         -1.89315       -4.73718        0.63977
O         -1.45425       -4.29539        1.67801
N         -3.11129       -4.42543        0.09016
C         -4.10261       -3.69254        0.82980
N         -4.58996       -2.50190        0.18735
C         -4.40848       -1.25660        0.73538
O         -3.55522       -0.95743        1.54074
N         -5.39760       -0.42952        0.26810
C         -5.84228        0.73649        0.98669
N         -5.46512        1.99222        0.40038
C         -4.73678        2.92496        1.08718
O         -4.29183        2.79949        2.20587
N         -4.68749        4.06411        0.32792
C         -4.11291        5.29345        0.80387
N         -2.77255        5.54290        0.34629
C         -1.67006        5.34984        1.13510
O         -1.67473        4.94409        2.27509
N         -0.57163        5.79044        0.44414
C         -0.92509        6.40197       -0.81635
H         -0.65073        7.46599       -0.81612
N         -0.36465        5.74625       -1.96723
C          0.90917        6.09896       -2.52699
N          2.02510        5.41612       -1.93435
C          2.87099        4.63620       -2.67601
O          2.71013        4.31243       -3.83383
N          3.97621        4.37219       -1.91080
C          5.20217        3.88141       -2.47379
N          5.55334        2.55077       -2.06978
C          5.57631        1.49326       -2.93968
O          5.17346        1.50171       -4.08377
N          6.23360        0.46242       -2.32434
C          6.62478       -0.72594       -3.02902
N          5.98021       -1.92888       -2.57657
C          4.98841       -2.55093       -3.28931
O          4.39842       -2.08707       -4.24196
N          4.83953       -3.82056       -2.79175
C          4.11769       -4.83509       -3.51097
N          2.90975       -5.27683       -2.86883
C          1.67057       -5.03521       -3.40193
O          1.42768       -4.30087       -4.33619
N          0.76486       -5.83303       -2.75081
C         -0.54390       -6.10191       -3.27961
N         -1.62222       -5.50537       -2.53997
C         -2.49641       -4.62351       -3.12077
O         -2.37655       -4.12210       -4.21862
N         -3.57252       -4.48061       -2.28353
C         -4.83072       -3.94184       -2.72597
N         -5.18501       -2.67850       -2.14486
C         -5.27046       -1.52383       -2.87692
O         -4.96204       -1.39304       -4.04288
N         -5.87385       -0.57933       -2.09227
C         -6.27069        0.70687       -2.59160
N         -5.56531        1.81939       -2.01366
C         -4.61436        2.52907       -2.70109
O         -4.07376        2.18487       -3.73062
N         -4.43691        3.73073       -2.06340
C         -3.74100        4.82156       -2.68886
N         -2.50957        5.18101       -2.03924
C         -1.29525        5.01000       -2.65417
O         -1.09385        4.37423       -3.66680
C         -2.44259        6.10964       -0.93160
H         -3.07675        6.98372       -1.13437
C         -5.33733        3.90272       -0.94296
H         -6.01818        4.74390       -1.13125
C         -6.01061        2.51123       -0.83329
H         -7.10824        2.52158       -0.79211
C         -6.17860       -1.05755       -0.76484
H         -7.25122       -0.94649       -0.55959
C         -5.65026       -2.51668       -0.79048
H         -6.38812       -3.29246       -0.54813
C         -3.42120       -5.23282       -1.06601
H         -4.31987       -5.83760       -0.88115
C         -2.11356       -6.03446       -1.28807
H         -2.23313       -7.12436       -1.36010
C          1.37517       -6.62480       -1.71324
H          1.11708       -7.68455       -1.84633
C          2.88370       -6.28850       -1.83768
H          3.53224       -7.12944       -2.11959
C          5.77899       -4.11397       -1.73272
H          6.42362       -4.95488       -2.02372
C          6.50630       -2.76023       -1.52631
H          7.60241       -2.80156       -1.59174
C          6.69010        0.80210       -0.99614
H          7.78389        0.71484       -0.94150
C          6.12455        2.23034       -0.78929
H          6.86292        2.99239       -0.50412
C          3.86959        4.91256       -0.58218
H          4.77457        5.48385       -0.33370
C          0.70958        5.93836        1.08013
H          4.21920        2.70449        1.96133
H          5.48396        3.81552        1.30342
H          6.28218       -1.35391        1.55086
H          7.69086       -1.19309        0.43024
H          5.20353       -6.44347       -0.45263
H          4.54892       -5.63287        1.02525
H         -0.02505       -6.26277        1.35019
H         -0.43302       -7.54888        0.14601
H         -3.61911       -3.38434        1.76413
H         -4.95902       -4.35094        1.03203
H         -5.37254        0.71635        1.97709
H         -6.93540        0.68566        1.07122
H         -4.05753        5.21286        1.89546
H         -4.75488        6.12588        0.50009
H          0.89876        5.80520       -3.58284
H          1.04964        7.18316       -2.42414
H          6.01737        4.56366       -2.19930
H          5.06307        3.85300       -3.56031
H          7.71019       -0.85851       -2.94246
H          6.32937       -0.56952       -4.07297
H          4.77528       -5.69990       -3.66612
H          3.82036       -4.39024       -4.46798
H         -0.58342       -5.66654       -4.28482
H         -0.69001       -7.18961       -3.31755
H         -4.74390       -3.77191       -3.80503
H         -5.62163       -4.67045       -2.50545
H         -6.04697        0.69493       -3.66437
H         -7.34451        0.84664       -2.41647
H         -4.39963        5.69885       -2.72026
H         -3.48112        4.49004       -3.70133
H          0.58571        5.55533        2.09938
H          0.98893        7.00004        1.09575
C         -0.82752        1.22408       -1.25311
C         -0.35481        1.61012        0.14365
C         -1.52284        1.73374        1.11863
C         -1.07624        2.10079        2.53500
P         -0.82159        0.70362        3.67371
C         -0.12585        1.39508        5.19068
C          0.92349        2.30930        5.11490
C          1.46176        2.82391        6.28086
C          0.96356        2.43246        7.51432
C         -0.07653        1.51992        7.58745
C         -0.62258        0.99750        6.42821
C         -2.36031       -0.14301        4.08670
C         -2.37545       -1.52520        4.24836
C         -3.55477       -2.15649        4.60030
C         -4.71016       -1.41709        4.79652
C         -4.68739       -0.03907        4.64876
C         -3.51413        0.60493        4.29885
C          0.32851       -0.49370        2.97442
C          1.62198       -0.61584        3.46811
C          2.48008       -1.53618        2.89659
C          2.05685       -2.30518        1.82666
C          0.77009       -2.17768        1.33064
C         -0.10677       -1.28376        1.91220
H         -1.81912        2.75222        3.00574
H         -0.13105        2.65038        2.49580
H          1.31854        2.61016        4.15569
H          2.27415        3.53153        6.22672
H          1.38732        2.83884        8.41943
H         -0.46203        1.21404        8.54732
H         -1.43359        0.28584        6.47806
H         -1.48002       -2.10540        4.07836
H         -3.56747       -3.22968        4.71516
H         -5.62887       -1.91570        5.06474
H         -5.58586        0.53811        4.80457
H         -3.50216        1.67512        4.16224
H          1.95023       -0.00336        4.29386
H          3.48438       -1.65785        3.26713
H          2.73391       -3.02533        1.40050
H          0.44742       -2.78717        0.49964
H         -1.12629       -1.20897        1.56282
H         -2.10769        0.81167        1.13026
H         -2.18021        2.52474        0.75334
H          0.01017        1.15106       -1.94476
H         -1.52114        1.96097       -1.65793
H         -1.33211        0.25950       -1.23654
H          0.16878        2.56808        0.09207
H          0.35903        0.86544        0.50277
