# Supplementary material for: Synergy-Promoted Specific Alkyltriphenylphosphonium Binding to CB[8]
Source: J Org Chem. 2025 Feb 10;90(12):4149–57. doi: 10.1021/acs.joc.4c02546 (PMC12123668; doi:10.1021/acs.joc.4c02546)
Supplement: Supplementary file 2 [file jo4c02546_si_002.zip › S1/kinetic_profiles_GFN2_xTB_ALPB_H2O/7/phenyl_exchange/TS2/TS2.xyz]

191

C          2.26209        6.15087       -0.23635
H          2.36990        7.22985       -0.06306
N          1.58366        5.53160        0.86788
C          2.22545        4.40716        1.31459
O          1.84259        3.67319        2.19908
N          3.41936        4.31478        0.64845
C          4.50370        3.51558        1.14440
N          4.94111        2.47148        0.26156
C          4.86852        1.14959        0.62505
O          4.18999        0.69748        1.51888
N          5.76938        0.45454       -0.13934
C          6.25292       -0.84538        0.23155
N          5.76870       -1.92533       -0.57958
C          4.97339       -2.91684       -0.06879
O          4.48702       -2.93778        1.03971
N          4.92412       -3.92668       -0.99325
C          4.40616       -5.22979       -0.68646
N          3.12128       -5.51833       -1.25868
C          1.97973       -5.58987       -0.50454
O          1.87581       -5.28291        0.66231
N          1.00756       -6.17127       -1.27499
C         -0.21489       -6.67445       -0.71410
N         -1.39214       -5.93327       -1.06764
C         -2.05350       -5.12989       -0.17686
O         -1.67471       -4.82607        0.93215
N         -3.27293       -4.82048       -0.72066
C         -4.33160       -4.25575        0.06667
N         -4.75042       -2.94218       -0.33391
C         -4.52863       -1.83495        0.44254
O         -3.75650       -1.75838        1.37139
N         -5.40202       -0.85575        0.04135
C         -5.77520        0.22703        0.90800
N         -5.37009        1.52946        0.46063
C         -4.55457        2.33114        1.21471
O         -3.92490        1.99131        2.19192
N         -4.65784        3.60656        0.72747
C         -4.15832        4.75494        1.42962
N         -2.91854        5.27321        0.92541
C         -1.73226        5.09544        1.58139
O         -1.56075        4.42034        2.57197
N         -0.80224        5.90325        0.98829
C         -1.31591        6.59246       -0.16734
H         -1.16186        7.67493       -0.06517
N         -0.77244        6.13062       -1.42268
C          0.46675        6.61093       -1.97360
N          1.63859        5.91284       -1.51878
C          2.42897        5.17833       -2.36295
O          2.18296        4.91795       -3.52218
N          3.58807        4.87216       -1.69770
C          4.76990        4.41331       -2.37541
N          5.16467        3.06654       -2.06672
C          5.17076        2.06478       -3.00138
O          4.70570        2.13156       -4.12018
N          5.88471        1.01485       -2.48769
C          6.30817       -0.09849       -3.29126
N          5.72292       -1.36320       -2.93424
C          4.83151       -2.01396       -3.74773
O          4.27493       -1.53911       -4.71557
N          4.75047       -3.31776       -3.33306
C          4.14137       -4.34065       -4.13961
N          2.93629       -4.90282       -3.59362
C          1.70796       -4.69881       -4.16625
O          1.46023       -3.91527       -5.05881
N          0.83148       -5.59982       -3.62091
C         -0.45705       -5.86866       -4.19796
N         -1.57486       -5.39960       -3.42511
C         -2.41576       -4.41924       -3.88309
O         -2.23852       -3.73190       -4.86701
N         -3.53515       -4.41629       -3.09206
C         -4.75461       -3.76425       -3.48646
N         -5.10873       -2.61501       -2.70077
C         -5.14898       -1.34942       -3.22297
O         -4.76934       -1.02093       -4.32770
N         -5.78931       -0.54296       -2.31998
C         -6.25456        0.77487       -2.65259
N         -5.62345        1.84180       -1.92467
C         -4.81280        2.76683       -2.53054
O         -4.35709        2.68796       -3.65225
N         -4.68166        3.83575       -1.68291
C         -4.12934        5.09123       -2.11542
N         -2.88297        5.44484       -1.49061
C         -1.69767        5.45834       -2.17929
O         -1.51828        5.01673       -3.29503
C         -2.79621        6.13210       -0.22270
H         -3.54264        6.93629       -0.17786
C         -5.45067        3.67948       -0.46770
H         -6.19261        4.48497       -0.38486
C         -6.02945        2.24807       -0.60319
H         -7.12006        2.16741       -0.50150
C         -6.16672       -1.24193       -1.11612
H         -7.24127       -1.11703       -0.92720
C         -5.69999       -2.69660       -1.38691
H         -6.49060       -3.45857       -1.37560
C         -3.46249       -5.38949       -2.03115
H         -4.35599       -6.02854       -2.04408
C         -2.11888       -6.11688       -2.29515
H         -2.19853       -7.18666       -2.53185
C          1.44702       -6.43769       -2.62044
H          1.29259       -7.49640       -2.86877
C          2.92320       -5.96285       -2.61297
H          3.66713       -6.72724       -2.87482
C          5.61610       -3.59974       -2.21116
H          6.32164       -4.40012       -2.47241
C          6.25455       -2.22064       -1.90368
H          7.35263       -2.19435       -1.92120
C          6.37719        1.27147       -1.15457
H          7.46975        1.16451       -1.12885
C          5.83525        2.69212       -0.84652
H          6.59423        3.44184       -0.58612
C          3.58737        5.35324       -0.33917
H          4.50234        5.92712       -0.14058
C          0.48766        6.13807        1.57025
H          4.13899        3.02469        2.05422
H          5.35692        4.17217        1.36389
H          5.89061       -1.04415        1.24667
H          7.34939       -0.83267        0.19579
H          5.12349       -5.98541       -1.02677
H          4.27624       -5.26578        0.40126
H         -0.10957       -6.59597        0.37405
H         -0.34672       -7.71716       -1.02657
H         -3.93929       -4.16897        1.08668
H         -5.20068       -4.92528        0.03198
H         -5.26684        0.05881        1.86428
H         -6.86645        0.21480        1.03306
H         -3.96296        4.43631        2.45976
H         -4.91600        5.54488        1.39580
H          0.41760        6.45528       -3.05755
H          0.56869        7.67682       -1.73394
H          5.60016        5.08991       -2.13306
H          4.54812        4.43475       -3.44834
H          7.40036       -0.18791       -3.22971
H          5.98934        0.12303       -4.31628
H          4.86772       -5.14764       -4.29876
H          3.86525       -3.86640       -5.08862
H         -0.49367       -5.33287       -5.15362
H         -0.55652       -6.95110       -4.34892
H         -4.60578       -3.40471       -4.51109
H         -5.57392       -4.49331       -3.44053
H         -6.01972        0.92775       -3.71203
H         -7.33782        0.82396       -2.48011
H         -4.85895        5.88834       -1.92551
H         -3.92962        4.98894       -3.18847
H          0.45857        5.68823        2.56894
H          0.66507        7.21783        1.62740
C         -0.17459       -1.64690       -0.10970
C          0.17190       -0.65491        0.99209
C         -0.95478        0.33802        1.24954
C         -0.66549        1.24867        2.43975
P         -0.29191        0.29323        3.94834
C         -0.65731        1.31079        5.40014
C         -0.95356        2.66612        5.32839
C         -1.20494        3.36525        6.49834
C         -1.15849        2.72343        7.72483
C         -0.85665        1.37116        7.79364
C         -0.60450        0.66404        6.63392
C         -1.47865       -1.07134        4.06597
C         -1.19484       -2.42858        4.00997
C         -2.22612       -3.34737        4.10916
C         -3.53096       -2.91920        4.27544
C         -3.81529       -1.56370        4.33204
C         -2.79686       -0.63916        4.22156
C          1.49518       -0.01297        4.07954
C          2.22762        1.12676        4.41462
C          3.59836        1.05146        4.55827
C          4.25207       -0.15416        4.36138
C          3.53124       -1.28054        4.00736
C          2.15575       -1.21628        3.86663
H         -1.54668        1.86454        2.64699
H          0.19009        1.90733        2.25535
H         -0.99214        3.17328        4.37685
H         -1.43870        4.41722        6.44668
H         -1.35673        3.27591        8.63019
H         -0.81882        0.87203        8.74922
H         -0.36824       -0.39097        6.66976
H         -0.18829       -2.78960        3.88044
H         -2.00031       -4.39999        4.03971
H         -4.32848       -3.64177        4.35482
H         -4.83313       -1.22816        4.45641
H         -3.01610        0.41981        4.23650
H          1.71978        2.07219        4.54396
H          4.15786        1.93638        4.81922
H          5.32360       -0.21289        4.47195
H          4.03368       -2.21522        3.81229
H          1.63054       -2.10875        3.56788
H         -1.87757       -0.21892        1.43688
H         -1.11622        0.95351        0.36021
H          0.62761       -2.37307       -0.23055
H         -0.33138       -1.14334       -1.06333
H         -1.08221       -2.18793        0.15359
H          1.09738       -0.12559        0.74871
H          0.34630       -1.22385        1.90862
