# Supplementary material for: Synergy-Promoted Specific Alkyltriphenylphosphonium Binding to CB[8]
Source: J Org Chem. 2025 Feb 10;90(12):4149–57. doi: 10.1021/acs.joc.4c02546 (PMC12123668; doi:10.1021/acs.joc.4c02546)
Supplement: Supplementary file 2 [file jo4c02546_si_002.zip › S1/kinetic_profiles_GFN2_xTB_ALPB_H2O/7/phenyl_exchange/TS3/TS3.xyz]

191

C          2.51586        6.16585       -0.49291
H          2.64530        7.25344       -0.58419
N          1.87593        5.84696        0.75409
C          2.56809        4.90765        1.47136
O          2.29555        4.53252        2.58931
N          3.67246        4.54835        0.74855
C          4.66578        3.65219        1.27448
N          4.88557        2.45851        0.49817
C          4.50243        1.20992        0.92116
O          3.67578        0.96836        1.77125
N          5.27316        0.27756        0.27011
C          5.47182       -1.04513        0.79926
N          4.99600       -2.11911       -0.03198
C          4.09806       -3.04419        0.43900
O          3.47472       -2.95766        1.47327
N          4.09747       -4.11491       -0.41911
C          3.53085       -5.39201       -0.07596
N          2.33484       -5.73899       -0.79710
C          1.14694       -5.97288       -0.15420
O          0.93826       -5.81181        1.02739
N          0.27009       -6.50967       -1.06158
C         -0.99856       -7.07362       -0.68191
N         -2.14405       -6.29057       -1.06200
C         -2.90335       -5.59995       -0.15452
O         -2.68756       -5.51364        1.03420
N         -4.00380       -5.11013       -0.80350
C         -5.07216       -4.45667       -0.09663
N         -5.28609       -3.07950       -0.45473
C         -4.95785       -2.02804        0.36476
O         -4.25271       -2.08415        1.34696
N         -5.63838       -0.91588       -0.07206
C         -5.85945        0.21872        0.78670
N         -5.31827        1.46631        0.31350
C         -4.40720        2.18125        1.04520
O         -3.82563        1.78571        2.03183
N         -4.32934        3.44929        0.52555
C         -3.76431        4.55560        1.25629
N         -2.56178        5.11156        0.69134
C         -1.39803        5.21136        1.41094
O         -1.19527        4.72671        2.50207
N         -0.54045        6.02991        0.72662
C         -1.10170        6.50223       -0.50863
H         -1.00994        7.59524       -0.57434
N         -0.54735        5.88717       -1.69381
C          0.70997        6.27740       -2.26989
N          1.85319        5.64765       -1.66898
C          2.63441        4.76243       -2.36574
O          2.36742        4.27040       -3.44145
N          3.80676        4.59243       -1.67347
C          4.98814        4.04816       -2.28655
N          5.31511        2.71587       -1.86528
C          5.29895        1.64716       -2.71947
O          4.95731        1.66882       -3.88327
N          5.84367        0.57857       -2.05817
C          6.23730       -0.62820       -2.72723
N          5.46076       -1.78824       -2.38452
C          4.64429       -2.42027       -3.28528
O          4.31210       -1.99106       -4.36997
N          4.34782       -3.66193       -2.78677
C          3.75718       -4.68629       -3.60263
N          2.47738       -5.15009       -3.14300
C          1.31458       -4.88819       -3.82061
O          1.18061       -4.08361       -4.71819
N          0.35417       -5.75338       -3.36523
C         -0.88377       -5.95500       -4.06696
N         -2.05000       -5.50385       -3.35786
C         -2.81594       -4.46225       -3.81612
O         -2.51528       -3.69811       -4.70852
N         -4.01294       -4.48912       -3.14897
C         -5.17025       -3.76952       -3.60805
N         -5.50796       -2.61719       -2.82120
C         -5.46182       -1.34631       -3.32801
O         -5.05114       -1.02991       -4.42459
N         -6.06187       -0.51371       -2.42115
C         -6.44173        0.83339       -2.73673
N         -5.68413        1.84429       -2.05330
C         -4.83888        2.69609       -2.71351
O         -4.48362        2.59608       -3.86896
N         -4.54551        3.73424       -1.86984
C         -3.92919        4.94253       -2.34135
N         -2.66897        5.24244       -1.72336
C         -1.48024        5.17848       -2.40426
O         -1.30491        4.64788       -3.48078
C         -2.55192        5.95739       -0.48065
H         -3.33936        6.72031       -0.40811
C         -5.21549        3.62722       -0.59635
H         -5.86117        4.50204       -0.43574
C         -5.95481        2.26823       -0.70465
H         -7.03988        2.30699       -0.53411
C         -6.46699       -1.19741       -1.22123
H         -7.51934       -0.97425       -0.99781
C         -6.15388       -2.68332       -1.53098
H         -7.02634       -3.34903       -1.58143
C         -4.07668       -5.54883       -2.17679
H         -4.98316       -6.14990       -2.33461
C         -2.73795       -6.30662       -2.37349
H         -2.83230       -7.34143       -2.73148
C          0.85761       -6.66681       -2.36603
H          0.73967       -7.70350       -2.71112
C          2.32143       -6.19647       -2.16590
H          3.08797       -6.96955       -2.31622
C          4.99900       -3.92702       -1.52502
H          5.66695       -4.79439       -1.62097
C          5.69766       -2.58038       -1.20658
H          6.77638       -2.64485       -1.00647
C          6.16881        0.87908       -0.68719
H          7.20784        0.59398       -0.47455
C          5.85312        2.39269       -0.56545
H          6.71335        3.03798       -0.34280
C          3.83044        5.34428       -0.44676
H          4.75240        5.93957       -0.38827
C          0.70565        6.50299        1.27117
H          4.29443        3.34311        2.25878
H          5.62380        4.18007        1.36510
H          4.90236       -1.10586        1.73392
H          6.54559       -1.18771        0.98540
H          4.29025       -6.16667       -0.24317
H          3.24331       -5.34540        0.98103
H         -1.00483       -7.12362        0.41335
H         -1.08817       -8.07299       -1.12277
H         -4.78799       -4.48084        0.96149
H         -6.00701       -5.00564       -0.26456
H         -5.35383       -0.00040        1.73427
H         -6.94138        0.33835        0.93814
H         -3.49216        4.18221        2.24982
H         -4.52414        5.34514        1.33161
H          0.68771        5.95900       -3.31890
H          0.81757        7.36682       -2.19203
H          5.83311        4.71385       -2.07069
H          4.80197        3.98735       -3.36498
H          7.29266       -0.83165       -2.50386
H          6.08942       -0.45266       -3.79875
H          4.44148       -5.54304       -3.65934
H          3.60423       -4.24061       -4.59232
H         -0.82403       -5.36034       -4.98617
H         -0.99506       -7.02278       -4.29528
H         -4.94342       -3.39537       -4.61310
H         -6.02456       -4.45759       -3.62753
H         -6.25450        0.96915       -3.80794
H         -7.50571        0.96705       -2.50272
H         -4.61205        5.78665       -2.17635
H         -3.74241        4.79460       -3.41111
H          0.68245        6.28970        2.34606
H          0.78547        7.57880        1.08397
C          0.84519        2.14579       -0.47264
C          0.67469        2.19089        1.04082
C         -0.67206        1.63834        1.48525
C         -0.87724        1.74255        2.99461
P          0.06186        0.52734        3.96867
C         -0.66629        0.42470        5.61875
C         -1.53382        1.39630        6.10348
C         -2.02068        1.28767        7.39551
C         -1.64212        0.22391        8.19849
C         -0.76831       -0.73936        7.71589
C         -0.27419       -0.63899        6.42918
C         -0.13257       -1.04302        3.12011
C          0.70865       -1.33332        2.04891
C          0.44208       -2.43888        1.26543
C         -0.64130       -3.24844        1.55979
C         -1.46685       -2.96728        2.63532
C         -1.22710       -1.85066        3.41157
C          1.80519        0.89401        4.25536
C          2.19191        2.20868        4.48598
C          3.50683        2.48109        4.81503
C          4.42425        1.44912        4.93017
C          4.02905        0.13804        4.71790
C          2.71856       -0.14785        4.38385
H         -1.93095        1.52891        3.21008
H         -0.64363        2.75651        3.32975
H         -1.82712        2.22580        5.47942
H         -2.69684        2.03657        7.77698
H         -2.02612        0.14478        9.20357
H         -0.47312       -1.56580        8.34319
H          0.40702       -1.38272        6.04016
H          1.56203       -0.70453        1.83700
H          1.08012       -2.67088        0.42610
H         -0.84329       -4.11909        0.96099
H         -2.30264       -3.61598        2.83898
H         -1.87967       -1.60302        4.23554
H          1.48431        3.01602        4.37863
H          3.80952        3.50404        4.97605
H          5.45031        1.66581        5.18548
H          4.74312       -0.66623        4.80791
H          2.41455       -1.16791        4.19676
H         -0.78476        0.60215        1.15560
H         -1.46654        2.21398        1.00503
H          1.82291        2.52266       -0.76912
H          0.08848        2.74569       -0.97926
H          0.75729        1.12486       -0.84257
H          0.74765        3.22028        1.38653
H          1.48345        1.62790        1.51295
