# Supplementary material for: Synergy-Promoted Specific Alkyltriphenylphosphonium Binding to CB[8]
Source: J Org Chem. 2025 Feb 10;90(12):4149–57. doi: 10.1021/acs.joc.4c02546 (PMC12123668; doi:10.1021/acs.joc.4c02546)
Supplement: Supplementary file 2 [file jo4c02546_si_002.zip › S1/representative_minima_r2scan3c_cpcm_water/1/1/1.xyz]

66
Coordinates from ORCA-job ots
  C   -4.62083479360470      1.34883323400750      2.49852189050822
  C   -4.40891812980635      0.64273497246387      1.31149341163178
  C   -3.92264622903183      1.29763834531043      0.20628797320073
  C   -4.34202466404107      2.71156874334082      2.52236092239158
  C   -3.85045009578107      3.32710817547182      1.38782259339067
  N   -3.64770326784082      2.62080300840979      0.25950931392468
  C   -3.07677596938671      3.28024783038272     -0.95674275837551
  C   -1.72743026509190      2.69598675592426     -1.28283655583914
  C   -1.56478863050097      1.87660439978222     -2.39827248055064
  C   -0.33195017979295      1.28999820780738     -2.66147852106554
  C   0.75336742265291      1.51568305744466     -1.81409367855084
  C   2.05394748693301      0.80350262354279     -2.06022972021190
  P   2.19364388192785     -0.72730879406228     -1.04132755999711
  C   0.69192594568973     -1.71074851337310     -1.22496697776026
  C   0.73327749618717     -2.91358259970538     -1.93696780284122
  C   -0.43361912284227     -3.65099759770048     -2.10929578524222
  C   -1.63392346893008     -3.19571341498072     -1.57149414004895
  C   -1.67359074521364     -1.99995414059495     -0.85675000064295
  C   -0.51713095568810     -1.25080691520638     -0.68229613067727
  C   3.62841285341785     -1.67411184368432     -1.59395174325423
  C   4.37885508791877     -2.38001941275234     -0.64655131279550
  C   5.46369910945383     -3.14372048395620     -1.06135443393999
  C   5.80231707335338     -3.20274196894471     -2.41099197107316
  C   5.05333850143699     -2.50135190799613     -3.35289684393236
  C   3.96429429102984     -1.73617328528967     -2.95147377856939
  C   2.43075966834289     -0.28173241571392      0.69199892362890
  C   1.72689485267571     -0.93799585415907      1.70598513837667
  C   1.97214685745318     -0.60837062065918      3.03527773592143
  C   2.91628509645347      0.36350935985081      3.35262687411112
  C   3.62946847532735      1.00518571399952      2.34125284309149
  C   3.39386669393238      0.68462454949990      1.01075885343689
  C   0.59615213742546      2.36344027853720     -0.71265370691513
  C   -0.63476762625941      2.94762396130177     -0.44917179005406
  H   -4.61805656072569     -0.41932295659388      1.24503118227648
  H   -3.73491023089891      0.80053114516649     -0.73965164349252
  H   -4.49741679522171      3.30406030179189      3.41495305604749
  H   -3.60852320100613      4.38362754433606      1.35311558373735
  H   -3.01495672304178      4.34839703392854     -0.73769794846167
  H   -3.78657074039541      3.12415436961624     -1.77387161264775
  H   -2.40701164017795      1.68588978886916     -3.05839451311675
  H   -0.21690066590855      0.63573626872463     -3.52185333536205
  H   2.92465552623695      1.42561512443940     -1.82388423071183
  H   2.13174568303090      0.48745565803680     -3.10554230949352
  H   1.66789828430559     -3.27766660801754     -2.35277855478224
  H   -0.40010803308709     -4.58507471905742     -2.66168993618253
  H   -2.54223386288459     -3.77638119654494     -1.70480772697878
  H   -2.60828302353262     -1.64763963965042     -0.43106614644202
  H   -0.56038854217154     -0.32205972436760     -0.12021849866028
  H   4.12177661014893     -2.33307262970434      0.40772107503733
  H   6.04693705423722     -3.68987067587483     -0.32622662062097
  H   6.65347838229838     -3.79721401487862     -2.73039634737063
  H   5.31537529616418     -2.54776911781332     -4.40551721918936
  H   3.38332222218901     -1.20581442469803     -3.69938375935271
  H   0.99818213339578     -1.70594422889030      1.46737526489396
  H   1.42356662071142     -1.11663433235372      3.82235766211643
  H   3.10280585659828      0.61895400455445      4.39178051731791
  H   4.37311777071988      1.75684710869232      2.58776581540570
  H   3.96562497913404      1.18237531852581      0.23212637602538
  H   1.43909123316696      2.56606960374593     -0.05760292607359
  H   -0.74761294483746      3.60103503384363      0.41297015465334
  C   -5.15054961356867      0.60370356971374      3.70903520851910
  O   -5.11697649400063      1.47750110125826      4.80689734704585
  H   -6.17734662240124      0.26893956360956      3.49611107494529
  O   -4.42111754408065     -0.58777554523705      3.92897639459316
  H   -5.62059766654025      1.07268055187303      5.52624817591526
  H   -3.49080553565654     -0.35261672534255      4.06890965913236
