# Supplementary material for: Synergy-Promoted Specific Alkyltriphenylphosphonium Binding to CB[8]
Source: J Org Chem. 2025 Feb 10;90(12):4149–57. doi: 10.1021/acs.joc.4c02546 (PMC12123668; doi:10.1021/acs.joc.4c02546)
Supplement: Supplementary file 2 [file jo4c02546_si_002.zip › S1/representative_minima_r2scan3c_cpcm_water/1/1@CB8/1@CB8.xyz]

210
Coordinates from ORCA-job ots
  C   2.05962036325524      6.45269916688695      0.09448661065751
  H   2.18051349045571      7.54324897921123      0.16147425382462
  N   1.43400842239584      5.93098063343753      1.30813663114168
  C   2.33131871571559      5.20013850553624      2.06759374049188
  O   2.14195820570897      4.78619326935540      3.20406403330664
  N   3.48346191516858      5.04236704978269      1.32960982465708
  C   4.69938167445323      4.47480435106195      1.87199084330233
  N   5.00391814484008      3.13868003178442      1.40428203622212
  C   4.96782844157980      2.02741407264461      2.21729957427993
  O   4.55362833374046      1.99120002633112      3.36884967223863
  N   5.50238832643932      0.96244491581632      1.51106703170747
  C   6.00478596247695     -0.21252435709099      2.20618159262875
  N   5.46042967609869     -1.46154163174951      1.72506674211741
  C   4.58951273322030     -2.23890498679670      2.45862547928139
  O   4.06559412321220     -1.92878800799735      3.52127673550367
  N   4.43357361520076     -3.44142893087924      1.79496776066037
  C   3.85931999034774     -4.60151179062914      2.44915581995059
  N   2.65647932506646     -5.09734502897460      1.80818722314083
  C   1.43848247828509     -5.11777040992309      2.45865228692004
  O   1.17005363576166     -4.53716079009376      3.50369815307397
  N   0.58977435359956     -5.93375428209740      1.74414780405096
  C   -0.73939777391020     -6.28600719553539      2.18922326564685
  N   -1.80920028122789     -5.60927898892990      1.47105300444974
  C   -2.74405445047302     -4.84556528306581      2.15042819687431
  O   -2.62701781250442     -4.40680018255427      3.28712808153418
  N   -3.83930728558301     -4.68605540445588      1.33111759136458
  C   -5.07994607040624     -4.09030020195367      1.77736123955217
  N   -5.35711807238177     -2.78490940361755      1.21391064163370
  C   -5.40710046188851     -1.63301430845839      1.97069105114125
  O   -5.03736678353716     -1.51674249660273      3.13275283776417
  N   -5.96527596554376     -0.63559662053645      1.19111902147128
  C   -6.51559769775015      0.57115638511091      1.78564387620402
  N   -5.92715343787212      1.79461555422111      1.29089815535373
  C   -5.09074543953375      2.58386624580365      2.04845922931454
  O   -4.65729377613817      2.31053811602778      3.16133760145726
  N   -4.85053846283510      3.74741535482318      1.34422621346822
  C   -4.28737110194112      4.92056415860275      1.98479258233068
  N   -3.04299356512682      5.36818472325613      1.39179859715732
  C   -1.86395813329800      5.41268772397920      2.11208125416864
  O   -1.65305062598987      4.86250744149755      3.18682488367424
  N   -0.97890170125245      6.21052874385026      1.42154884992445
  C   -1.54789221897351      6.77065080765738      0.21501955949363
  H   -1.45752543404063      7.86650526069425      0.21865407815790
  N   -1.02002584469493      6.22266037498804     -1.02616960876756
  C   0.20256426846498      6.71636583465987     -1.63163540450827
  N   1.40649352038358      6.08717066810688     -1.13999925933055
  C   2.05447788391451      5.07183706796945     -1.80447579063265
  O   1.70132958412549      4.55878420683912     -2.86051897344410
  N   3.18578897647990      4.74549700419343     -1.08044085679864
  C   4.28510558174653      4.03469075450901     -1.70249788239269
  N   4.66758919196834      2.82788593149251     -0.99672078394018
  C   4.68817530775080      1.60268894526204     -1.63990653645605
  O   4.09252093801542      1.32086252384366     -2.67337034747367
  N   5.51324213780660      0.76378685235601     -0.92507010632253
  C   5.95685462471127     -0.51828359796899     -1.41812503763754
  N   5.38579423339645     -1.65122168818041     -0.71329619806084
  C   4.73912101396101     -2.65608902413948     -1.40762827070218
  O   4.27779030923081     -2.56966659733896     -2.53955924143848
  N   4.72546535510604     -3.77849026190007     -0.61281131553568
  C   4.25853817492966     -5.06343515710518     -1.07781130698120
  N   2.94364467816442     -5.43368005302190     -0.59947689221476
  C   1.82403745921923     -5.40440300838826     -1.39012369788943
  O   1.75355656409666     -4.96668139724064     -2.53649480450765
  N   0.78816426633077     -5.98373116981100     -0.69292868207693
  C   -0.40239758643418     -6.45763028669620     -1.37156783794563
  N   -1.61806865087829     -5.79455846875097     -0.96473098009815
  C   -2.21378821897345     -4.79053256724581     -1.68582918107318
  O   -1.78481537872113     -4.28581301900164     -2.72123963013838
  N   -3.40020455419335     -4.45943848164443     -1.06336271862316
  C   -4.46942910564002     -3.81158037243827     -1.80107369568563
  N   -4.93885984437934     -2.58874900446832     -1.18506803478262
  C   -4.97016659087495     -1.39966457867737     -1.89029952251555
  O   -4.34359606293791     -1.15127590210771     -2.91451517381994
  N   -5.84504373760843     -0.55193571299735     -1.25122573548332
  C   -6.27604961285635      0.70707034447813     -1.81364131428548
  N   -5.72137451054606      1.87009204264146     -1.14899949399176
  C   -4.99019608839391      2.81122844370375     -1.84748320853267
  O   -4.48383117588415      2.65624532923193     -2.95276663497561
  N   -4.95304524295339      3.96185080132758     -1.09271762977876
  C   -4.44154237143863      5.21751873932312     -1.59443798053547
  N   -3.16144773115531      5.60214936562151     -1.04171466795605
  C   -2.00008285684650      5.60834200516716     -1.78136314606546
  O   -1.86619408740025      5.16894406007377     -2.91682113207720
  C   -3.01570649500284      6.25805264946229      0.23955232394250
  H   -3.76377753030527      7.05589338875894      0.35373238945087
  C   -5.68140726924412      3.84137681618759      0.14978286654751
  H   -6.40963898676026      4.65896120963845      0.25238661919259
  C   -6.32552209656871      2.42945752286828      0.05388012986249
  H   -7.42130525998945      2.44364347850129     -0.03774347590955
  C   -6.45276816644534     -1.14896737382121     -0.08285394769491
  H   -7.54838976756054     -1.07223727301974     -0.13489949387433
  C   -5.91960317346964     -2.60792745867086     -0.10664092640364
  H   -6.69518617521094     -3.36264655302585     -0.30302085594748
  C   -3.68438474288755     -5.35111593430765      0.06005651424581
  H   -4.55591485469745     -5.98317564355147     -0.16186761583990
  C   -2.35814834410643     -6.14148071389765      0.22656991157420
  H   -2.49038472201104     -7.23044970973819      0.29609139364257
  C   1.22524802661464     -6.52502521802003      0.58753371373439
  H   1.11556451998440     -7.61867557832808      0.59935732395117
  C   2.69847405287303     -6.03466419289459      0.69524604613255
  H   3.42496389669659     -6.83624036398961      0.89035450738768
  C   5.35359116515586     -3.56645099484300      0.67038594031842
  H   6.10140482507130     -4.34725923099683      0.86978164315979
  C   5.94877593854595     -2.13592005609209      0.54311466298598
  H   7.04768337731082     -2.11206212805260      0.50755322597806
  C   6.08002170828417      1.39673702129945      0.24326864413063
  H   7.17339678098588      1.27963508470488      0.25663781649693
  C   5.60605154379872      2.87088997743225      0.11834577990961
  H   6.41699194824106      3.58489206904739     -0.08699541000334
  C   3.39969456450718      5.66903681943051      0.03171021283575
  H   4.27941593678960      6.30143126088436     -0.15462247318972
  C   0.31003209139204      6.60330028539328      1.94085346208877
  H   4.59397533044566      4.43095757538081      2.95973728657779
  H   5.53636909622042      5.13626295772975      1.60807113075613
  H   5.73711941953029     -0.11189857021237      3.26195275265977
  H   7.10021425065299     -0.24814742769077      2.10446889688313
  H   4.60844597529571     -5.40747896995198      2.46834715605609
  H   3.60072894705546     -4.31525678135502      3.47291463274794
  H   -0.82528169499851     -6.01279021779376      3.24507246315555
  H   -0.86559250267388     -7.37286607488039      2.07735504170555
  H   -5.02713969149880     -3.98302440096913      2.86441381240019
  H   -5.90451453065454     -4.76671829838133      1.51109126139464
  H   -6.33659006334110      0.52230512596006      2.86352160700504
  H   -7.59805442784119      0.60095934007531      1.59118628917826
  H   -4.09089403650256      4.66705421272520      3.03062166825067
  H   -5.01957427604541      5.74118200145274      1.93439597525299
  H   0.14023551282367      6.52981919772368     -2.70760238656623
  H   0.28149523095884      7.79709138720234     -1.44746664196967
  H   5.15875979838975      4.70309658773475     -1.76317202617844
  H   3.97072682200002      3.75162773493558     -2.71124901904087
  H   7.05376621970781     -0.55995559062927     -1.33654582009544
  H   5.66295669127139     -0.59847887434819     -2.46853661678627
  H   4.97367183179436     -5.83219711179036     -0.75544489569866
  H   4.22053215216129     -5.03175211134461     -2.17050372049494
  H   -0.26583849835973     -6.28949716476022     -2.44384761812779
  H   -0.51832142592045     -7.53357948258347     -1.17914857584816
  H   -4.08855500447502     -3.56294024038044     -2.79584130341577
  H   -5.31311784233716     -4.51372955783707     -1.89418508393549
  H   -5.95770053298183      0.73757475702741     -2.85963564131333
  H   -7.37407980467760      0.75203286906546     -1.76012458282274
  H   -5.17237906580847      6.00618576119674     -1.36645508671722
  H   -4.32443931357490      5.12554751879803     -2.67789352089665
  H   0.33434099752629      6.35951257514415      3.00698610892842
  H   0.42219734877799      7.68946194493319      1.80739846861571
  C   0.37493741895588     -1.58405509790828     -4.32113226666928
  C   -0.96678477779619     -1.21062715709221     -4.40900120974308
  C   -1.38471679306111     -0.01901409487571     -3.85985454972764
  C   1.25258193378129     -0.74857749402292     -3.62848161042181
  C   0.78891681128877      0.43207738156522     -3.08722251879812
  N   -0.50614826840067      0.78865420667437     -3.22866524931185
  C   -0.97947381439359      2.08255762130823     -2.64695633465550
  C   -1.20126212917861      1.94726098239762     -1.16287921917288
  C   -0.37384187400517      2.61407044049524     -0.25962974474672
  C   -0.54226370146611      2.44276515734669      1.11049635546602
  C   -1.53315961141385      1.58835995391959      1.59517678371141
  C   -1.68932369770080      1.31931951272148      3.06595272288322
  P   -0.43259897937026      0.13292686174619      3.71955449598396
  C   0.30883736579328     -0.76753964167664      2.34203550337409
  C   1.50300596300748     -0.30515005236958      1.77831368639353
  C   1.99851228491269     -0.91158082576702      0.62856798349150
  C   1.31338964150036     -1.97852218498297      0.05066164401745
  C   0.12540531665925     -2.43939716401671      0.61575340839644
  C   -0.38718703879985     -1.83211032861772      1.75660704460332
  C   0.85404559773078      0.96522300674919      4.68431402517826
  C   0.83395746582068      2.33744052055806      4.93885712496387
  C   1.77163022961853      2.88576740620971      5.81068156245645
  C   2.72211547607977      2.07537091518246      6.41997634088050
  C   2.75512021022515      0.70803880686301      6.14722075546575
  C   1.82374654785423      0.14877660481526      5.28523193832467
  C   -1.24988008466700     -1.01754878344394      4.84967456817536
  C   -0.71668324767501     -2.29424952709514      5.04721127865921
  C   -1.27782871921443     -3.12971609780415      6.00589730126414
  C   -2.36294107479977     -2.69830447175884      6.76289530719912
  C   -2.89065923340423     -1.42327674128337      6.56696087266321
  C   -2.33474018646964     -0.57543763438929      5.61639680968612
  C   -2.37662630700543      0.93988472414484      0.68894385107110
  C   -2.21883651187838      1.12326638993968     -0.67729435744704
  H   -1.68989984900032     -1.83311303524752     -4.92412920820653
  H   -2.41169012382318      0.32441590365587     -3.91470027696563
  H   2.30099707399364     -1.00531851575695     -3.51942853495298
  H   1.43281485603925      1.12538532035152     -2.55370740905025
  H   -1.90533437694890      2.34456988562447     -3.16534527193017
  H   -0.22082667706769      2.83760353283708     -2.86799401038505
  H   0.41362821840175      3.26509368696719     -0.62924265192192
  H   0.11364518323835      2.96465225520932      1.80404036920188
  H   -2.66244365900124      0.85806531211811      3.25845464850054
  H   -1.64241091361219      2.24160064021470      3.65377896508278
  H   2.04153503537096      0.52492273598284      2.22805703045045
  H   2.92588976185969     -0.55411245278316      0.18819488475110
  H   1.70453256305123     -2.45242938420596     -0.84659899410174
  H   -0.40368705515648     -3.27848228581729      0.17287117653716
  H   -1.32034687048753     -2.18638442185356      2.18770647060078
  H   0.10799336283537      2.99160228036737      4.46732502320895
  H   1.75614805984476      3.95340905910833      6.00365452175238
  H   3.44721257439205      2.50911794675497      7.10277004561483
  H   3.50633805205726      0.07438400646181      6.60923108365057
  H   1.85447841744548     -0.91827285265858      5.08397689572594
  H   0.11565848229052     -2.65195680513942      4.44918042954629
  H   -0.87076176449794     -4.12619449380620      6.14912239615415
  H   -2.80205555622808     -3.35673411929944      7.50707510088216
  H   -3.73713827630846     -1.08424854370198      7.15654539639019
  H   -2.74570663659150      0.42209775006047      5.48807712225014
  H   -3.16239274690816      0.28429226715664      1.05710196601468
  H   -2.88715755216424      0.61200546546147     -1.36710813811384
  C   0.86240860396668     -2.82795080579224     -5.05815241007771
  O   -0.06228408448189     -3.88400409697928     -4.96151840567644
  H   0.90115268771751     -2.56315291450574     -6.12531897265977
  O   2.17654372121839     -3.17887903378565     -4.71914422160848
  H   -0.33765748388354     -4.01535555334584     -4.03527066358959
  H   2.19826486319155     -3.53549392381806     -3.81142654687529
