# Supplementary material for: Synergy-Promoted Specific Alkyltriphenylphosphonium Binding to CB[8]
Source: J Org Chem. 2025 Feb 10;90(12):4149–57. doi: 10.1021/acs.joc.4c02546 (PMC12123668; doi:10.1021/acs.joc.4c02546)
Supplement: Supplementary file 2 [file jo4c02546_si_002.zip › S1/representative_minima_r2scan3c_cpcm_water/2/2/2.xyz]

61
Coordinates from ORCA-job ots
  C   5.67664324800833      0.40064071062260      2.34551354560996
  C   4.93037164844003     -0.61855701449149      1.75942253141982
  C   4.58463518133149     -0.52242450925488      0.42982992997877
  N   4.96914348777534      0.54795272841564     -0.29988266042252
  C   4.55529017254054      0.61757141369099     -1.73686805515272
  C   3.05454753426146      0.60965393008627     -1.85840364198289
  C   2.39975051063051     -0.47583578459765     -2.43708446900067
  C   1.01106977822921     -0.50070908568833     -2.50459973600784
  C   0.26005597779042      0.55838073289625     -1.99394404826155
  C   -1.24044179904412      0.47628780382193     -1.99255775218563
  P   -1.89560784697968     -0.10651925386977     -0.37046908725490
  C   -1.02214194430576     -1.60369872646658      0.13177534228399
  C   0.33697727877023     -1.53642138963290      0.47376995332901
  C   1.01082329468549     -2.69751192979960      0.82959157616264
  C   0.34271000528939     -3.92054573488212      0.84238499166186
  C   -1.00616402189568     -3.98554471711245      0.50525167267665
  C   -1.69434386878378     -2.82967372629493      0.15067130932986
  C   -1.66731899650401      1.18211492849313      0.87246029773504
  C   -2.05360362985292      2.49297081280327      0.56306261503414
  C   -1.93257920844723      3.48829057229310      1.52379454897264
  C   -1.43658419333270      3.18224128961390      2.79018034571149
  C   -1.06885557054406      1.87667909825189      3.10122205230612
  C   -1.18475667444979      0.87078356541564      2.14689080853606
  C   -3.66242985375665     -0.43766056932404     -0.54086248426421
  C   -4.16830835290547     -1.03407925608660     -1.70250488786254
  C   -5.52806680346832     -1.30794724406746     -1.79454519140296
  C   -6.37970850789692     -0.99261273962889     -0.73824358248625
  C   -5.87420368474860     -0.40314124159756      0.41774083991115
  C   -4.51667649450205     -0.12217371249181      0.52174670009387
  C   0.92034344687400      1.66060153852470     -1.44023183879898
  C   2.30602936083726      1.68523317981617     -1.37293857033571
  C   5.69598238612782      1.54422288359858      0.24487449026188
  C   6.06266109414938      1.49054674041285      1.57524585611342
  H   4.61281421089624     -1.48769064844314      2.32404928923728
  H   4.00166791797448     -1.27698555274213     -0.08803267182172
  H   4.99973105257969     -0.24317080530010     -2.24447691897991
  H   4.98927755768349      1.53257597049732     -2.14634473122996
  H   2.97573348950921     -1.31154279988709     -2.82630610744636
  H   0.50575358239742     -1.35944794086811     -2.93906223437660
  H   -1.59059352154445     -0.24037922821664     -2.74271744495984
  H   -1.71460476899156      1.44333282561948     -2.19598382242894
  H   0.86779344285269     -0.58858682965278      0.47218708976518
  H   2.06152122637810     -2.64498628920144      1.09891236321866
  H   0.87565969204547     -4.82497099586542      1.12166651205356
  H   -1.52963448900259     -4.93658693336714      0.52090316797344
  H   -2.74833321065897     -2.88661586109599     -0.10390412567461
  H   -2.45258754665712      2.74248333952422     -0.41641702662064
  H   -2.22787833098039      4.50479287760707      1.28237527762887
  H   -1.34215238080358      3.96466593910196      3.53770538105008
  H   -0.69158604504616      1.63475973116174      4.09014406284770
  H   -0.90573786682382     -0.14685468836173      2.40077321472882
  H   -3.51629903667354     -1.29655868590994     -2.52986741073999
  H   -5.92099359359166     -1.76884424309095     -2.69564676019741
  H   -7.44165213421390     -1.20699896630515     -0.81700618072984
  H   -6.53717257381053     -0.15674320076655      1.24153467572707
  H   -4.12739901486747      0.34167461048503      1.42327096481511
  H   0.34755490176523      2.50093065964884     -1.05742411004929
  H   2.80910750803700      2.54455466017380     -0.93533812546381
  H   5.96229287089401      2.36631846077739     -0.40998414823751
  H   6.64363094762698      2.30495115609413      1.99253020553870
  H   5.95445315870255      0.34350814491349      3.39313621266297
