# Supplementary material for: Synergy-Promoted Specific Alkyltriphenylphosphonium Binding to CB[8]
Source: J Org Chem. 2025 Feb 10;90(12):4149–57. doi: 10.1021/acs.joc.4c02546 (PMC12123668; doi:10.1021/acs.joc.4c02546)
Supplement: Supplementary file 2 [file jo4c02546_si_002.zip › S1/representative_minima_r2scan3c_cpcm_water/2/2@CB8/2@CB8.xyz]

205
Coordinates from ORCA-job ots
  C   -5.18882795923495      4.21555309150974     -0.29172348775695
  H   -5.85017622364868      5.08551720576283     -0.17176346684493
  N   -4.47098132990229      4.29009463408407     -1.54232847994780
  C   -4.54915620269183      3.12801925544714     -2.27435229886130
  O   -4.01917175427335      2.92153190897993     -3.36059440140629
  N   -5.34739707448028      2.23894079853492     -1.57683038440377
  C   -5.98989543406752      1.12607369101336     -2.25228232619188
  N   -5.68217621758241     -0.16295293607714     -1.66923826329966
  C   -5.09504876626909     -1.17334513849347     -2.40569452858462
  O   -4.53202134395633     -1.04279535826706     -3.48649405014420
  N   -5.27280442350683     -2.35539900533727     -1.72118259222832
  C   -4.98629828794768     -3.65026356430843     -2.29550635574050
  N   -3.87122857500508     -4.33849150461339     -1.66829085496399
  C   -2.79513788410310     -4.77355069683566     -2.42091162250167
  O   -2.50090698462317     -4.38747915808107     -3.54585760263814
  N   -2.12621748614032     -5.73204522084027     -1.69316710439270
  C   -1.06848509144777     -6.54867894898314     -2.25082183227686
  N   0.25504732501801     -6.23491493604709     -1.75916371250758
  C   1.21156372542672     -5.60423918173700     -2.52249249076180
  O   1.04678604507001     -5.13500636338500     -3.64283334548781
  N   2.39558364727287     -5.61569034682354     -1.81117232995744
  C   3.67300406985784     -5.36989628916763     -2.45372892232854
  N   4.36269900345787     -4.19707317527650     -1.96573148329868
  C   4.40372356652524     -3.00764508298847     -2.65592051112385
  O   3.82937218047346     -2.76594564286141     -3.71128831503552
  N   5.22629657680259     -2.14102397641075     -1.96090751130301
  C   5.80330141720331     -0.97681680233897     -2.60351576068517
  N   5.51271629671697      0.26798344119704     -1.92106530618251
  C   4.89149552798891      1.31982893630860     -2.56860068316753
  O   4.24662834978398      1.24602327375448     -3.60866634670046
  N   5.14225211436703      2.46714082242634     -1.84899185403632
  C   4.86330604398062      3.79218517927737     -2.35536578687807
  N   3.80042707407164      4.47966279229452     -1.64934878557332
  C   2.67319535140295      4.92283448129409     -2.31263018090178
  O   2.30363808474976      4.56213135783646     -3.42395915249020
  N   2.05299310366790      5.85754415662297     -1.51532578099178
  C   0.95160256800540      6.67432241795737     -1.97692421345742
  N   -0.33380548526112      6.30698466635422     -1.42611725939412
  C   -1.32788207949746      5.71415021437970     -2.17083399777278
  O   -1.22631799215322      5.31997309483884     -3.32599330217040
  N   -2.47076844153760      5.66787713614994     -1.39436589203145
  C   -2.30054078065122      6.37741647421670     -0.13377061849299
  H   -2.96421730978198      7.25337781551415     -0.09571637930519
  N   -2.46141153981133      5.56736007875623      1.05327393304893
  C   -3.75153050302319      5.18292938329223      1.57426330826826
  N   -4.35105751879546      4.04482353167785      0.89341462538131
  C   -4.70211216036693      2.90939104981170      1.60280427104972
  O   -4.28390350404533      2.59620569256286      2.71073896116206
  N   -5.61946336398674      2.20601868217238      0.85547101205715
  C   -6.32351488585999      1.04552975011744      1.35508612338141
  N   -5.90519163074653     -0.20950831508807      0.76419817030298
  C   -5.30750416523342     -1.21370968086078      1.49621500515191
  O   -4.87288618980622     -1.11197084709303      2.63633939917105
  N   -5.30278810585116     -2.36114052329545      0.72431694900675
  C   -5.11194960660308     -3.67160928336008      1.32054859619116
  N   -3.99229647865497     -4.40707143421160      0.77910303906272
  C   -2.83393715902170     -4.64385406652244      1.48682388175810
  O   -2.55584889834823     -4.18466178760906      2.58771460523848
  N   -2.05482224965112     -5.50902241936142      0.74422104762073
  C   -0.93146556451717     -6.21282536006343      1.32895033642391
  N   0.33263037549664     -5.94507526039331      0.67063020635140
  C   1.39722626316648     -5.38448789928200      1.35268370443984
  O   1.33565074962996     -4.79230617518459      2.42414179429024
  N   2.54176464331493     -5.63955281284868      0.63127794269276
  C   3.87081484251213     -5.31668001218997      1.09996274783883
  N   4.45046690516685     -4.13655750604116      0.48555191322158
  C   4.78313266068695     -3.02549764220967      1.23464561120610
  O   4.44560397254492     -2.80797799214468      2.39137496170787
  N   5.58005734812670     -2.21201579095419      0.45844407005021
  C   6.29931589253149     -1.08119501345039      1.00412506176132
  N   5.86094410865859      0.20255826941834      0.49470487373795
  C   5.32099631953721      1.18356447549218      1.30088600889009
  O   4.92658164263869      1.03461308211437      2.45128570754964
  N   5.31906249124106      2.36809079581412      0.58658768730564
  C   5.17820498509168      3.65834259938620      1.23893156393851
  N   4.04131899003084      4.43028810991315      0.78819926004995
  C   2.93620732963437      4.66484628174629      1.57574096570965
  O   2.72172822115915      4.17275125017689      2.67773053369991
  N   2.13001537662431      5.57032452892327      0.91787739183103
  C   1.03111337515087      6.24263926885745      1.58144556548322
  N   -0.26600110134967      5.95872722142906      0.99649646917907
  C   -1.27733054600111      5.35768541128228      1.72473782421219
  O   -1.14642997952890      4.76779354121307      2.79028976306311
  C   -0.78753346670730      6.73349932724404     -0.12090537786154
  H   -0.58365828987978      7.80385230844197      0.02694815783446
  C   2.76579017802455      6.10250442278647     -0.28018625606946
  H   2.97156104957454      7.17583840662715     -0.16041717618076
  C   4.04341180268784      5.22530346515494     -0.42170072673858
  H   4.97554704968370      5.80309640699560     -0.50178464436642
  C   5.98856799369008      2.23403951552546     -0.69793170126362
  H   6.87905147996915      2.87807595822323     -0.73640647366122
  C   6.30399152158416      0.71534237614640     -0.78518603349609
  H   7.36886462698930      0.49089147687401     -0.94398171011953
  C   5.87770689645038     -2.79501524245454     -0.83275211526753
  H   6.96442247104121     -2.84830073091084     -0.99366488327596
  C   5.18185785241729     -4.18603701121755     -0.77375090885885
  H   5.87924107978707     -5.03633533469913     -0.77844197857794
  C   2.28768902410420     -6.38692926918592     -0.57979688997959
  H   2.93067720883639     -7.27725247938879     -0.62679466739739
  C   0.76918758052261     -6.70750919120731     -0.49194493655998
  H   0.54550542019269     -7.77557184237040     -0.35852594113806
  C   -2.76116021969551     -6.01481785917229     -0.42497965545248
  H   -2.95398699689985     -7.09248366917137     -0.32188476707436
  C   -4.04892218841467     -5.14382694513075     -0.46369586819020
  H   -4.98015892222470     -5.72523712633051     -0.52656365737756
  C   -6.05093826711805     -2.18891294080464     -0.51188697350296
  H   -6.93012435765050     -2.84947943851616     -0.52457057899014
  C   -6.40233878303327     -0.67434485542778     -0.51387661452081
  H   -7.47831211890723     -0.46731364606259     -0.60801691254215
  C   -5.93898464674939      2.85821973431130     -0.39352891370996
  H   -7.02732947051293      2.95740529695731     -0.51409615029137
  C   -3.77726756533070      5.47354940891900     -1.99543811348627
  H   -5.64237087905382      1.11717658361209     -3.28942814746656
  H   -7.08073821697540      1.27728885733228     -2.22995467588607
  H   -4.73724696640692     -3.50419282027642     -3.35065573512312
  H   -5.88629888043282     -4.27805440524185     -2.21076574781098
  H   -1.28505340999317     -7.60122420078558     -2.02063239959841
  H   -1.06578570123734     -6.40097464071711     -3.33461715804489
  H   3.49043512117181     -5.23351911592837     -3.52355448216331
  H   4.32333941704313     -6.24278665255048     -2.29815547595644
  H   5.38927593670889     -0.91219159003514     -3.61381378526255
  H   6.89600411273807     -1.10421251111669     -2.66015394104236
  H   4.56317997483980      3.69812743194044     -3.40294786124341
  H   5.78335926033710      4.39181177606528     -2.28616237812953
  H   0.88946057466658      6.57393777644705     -3.06438965046390
  H   1.16042264038221      7.72052596228141     -1.71262100761856
  H   -4.43280733985934      6.04316628892985      1.49415952823507
  H   -3.62264748185635      4.91254956813656      2.62635779261292
  H   -7.39736605710932      1.18228806321636      1.16321254775271
  H   -6.14618918689870      0.98335580449824      2.43269813490890
  H   -6.02566291645775     -4.26566089634365      1.17094591274271
  H   -4.93541059468192     -3.53023924661600      2.39069408848786
  H   -1.12851792477674     -7.29553655634394      1.29276942809448
  H   -0.84345582880780     -5.89113607262402      2.37077761818036
  H   4.52294933489885     -6.17943947002970      0.90184899426863
  H   3.81545307348868     -5.13633719327074      2.17743959888043
  H   7.36881876761067     -1.20074898384691      0.77593886431286
  H   6.15091148248838     -1.08130139396141      2.08771091989762
  H   5.05882700599714      3.48065639463373      2.31156053893400
  H   6.09147456229010      4.24484716151432      1.06014990349827
  H   1.20591916698429      7.32902175365013      1.55039037008114
  H   1.01260868728310      5.90344554892435      2.62137311221036
  H   -3.63893868926788      5.38868275929889     -3.07699714567496
  H   -4.40658481865594      6.34661133237761     -1.77111164011022
  C   -0.09791961207506     -1.80791438028645     -4.14932328028800
  C   1.00279326749820     -0.95976757075184     -4.22147462746682
  C   0.85191995781515      0.37201265037407     -3.89242958346603
  N   -0.35112093891169      0.84543889879481     -3.50215732356673
  C   -0.46363173949255      2.25759937689991     -3.01582890048756
  C   -0.20379747143466      2.27840951316302     -1.53120646890161
  C   1.10330474757853      2.18283560677724     -1.05159468147776
  C   1.34083686003183      2.05689741735099      0.30933376811930
  C   0.27911993124166      2.03654217609494      1.21588478323521
  C   0.56705832820064      1.82426175512456      2.67572796568916
  P   0.31846636772372      0.07132178451511      3.20163316757849
  C   0.29763693232257     -0.99624261438928      1.74846323917998
  C   1.50032329564634     -1.26722091185311      1.08428279513302
  C   1.47836725677199     -2.00100612474496     -0.09561679757970
  C   0.26765898229598     -2.45763961174909     -0.61304633287857
  C   -0.92830946315628     -2.17064414974556      0.03920706606675
  C   -0.91973440188464     -1.44017702447978      1.22314368368023
  C   1.67899861468092     -0.40855877647165      4.29091856831492
  C   2.09634944856289     -1.74117146277781      4.34710325957681
  C   3.07058288534432     -2.11359341680415      5.26700226854131
  C   3.62453846681209     -1.16723556491819      6.12353089848031
  C   3.20466189042687      0.16087828019300      6.06706673937426
  C   2.22850450153816      0.54542268466485      5.15639884162250
  C   -1.20853605213084     -0.15138560905731      4.14677949429891
  C   -2.05524282970110      0.91070685968469      4.46803704158975
  C   -3.14668818347032      0.68857998610661      5.30357536920851
  C   -3.39359828085018     -0.58131512463891      5.81212950633020
  C   -2.55757529426005     -1.64570474698661      5.47591579398063
  C   -1.46357875194789     -1.43594080607311      4.64883814124245
  C   -1.02568924248885      2.17447170807213      0.74065193602016
  C   -1.26458795533728      2.28887409364962     -0.62445736613027
  C   -1.43432369517962      0.04181664377835     -3.43250144577272
  C   -1.33070033731263     -1.29463023802138     -3.75811908748398
  H   1.98176952315106     -1.32180360275527     -4.51486771765151
  H   1.67262594252932      1.08156822112274     -3.92529844083929
  H   -1.46993960012840      2.60856080733721     -3.25502147206521
  H   0.27025400974484      2.85222626145302     -3.56478068200265
  H   1.94269102802120      2.19242242757511     -1.74237999820496
  H   2.36133823193452      1.96133055892221      0.67196446464032
  H   -0.04475991841367      2.47555293183157      3.30798389414977
  H   1.61637636457929      2.05582471466873      2.88344951312578
  H   2.44729901834796     -0.91097475069404      1.48233025645748
  H   2.40922970586670     -2.21580551916726     -0.61210888273303
  H   0.25577884306235     -3.03509250719416     -1.53330445026093
  H   -1.87320075442189     -2.51556203972421     -0.37263744929602
  H   -1.85494459423018     -1.21989369604401      1.73037823922345
  H   1.68124102521210     -2.48508324086502      3.67289492701965
  H   3.40338559388019     -3.14624058614860      5.30243395313522
  H   4.38842327270880     -1.46275665337809      6.83711152790625
  H   3.63621293180580      0.90060635460088      6.73455805049642
  H   1.89989137981366      1.58074012288808      5.13169948354663
  H   -1.88666874679565      1.90732627791161      4.07583485577110
  H   -3.80488556418577      1.51578552230326      5.54967006422650
  H   -4.24457509993386     -0.74746389102685      6.46657745899114
  H   -2.75479847471165     -2.64133894792344      5.86188299726314
  H   -0.81217909259547     -2.26949144196889      4.39940451074965
  H   -1.85944535949570      2.17624846152630      1.43920692567625
  H   -2.28566853653478      2.37281263836013     -0.98681809968939
  H   -2.36445371906741      0.50145176863586     -3.11181275027429
  H   -2.21292242682043     -1.92067076712250     -3.69225405054399
  H   0.00483507710850     -2.86287526082067     -4.38665453223470
