# Supplementary material for: Synergy-Promoted Specific Alkyltriphenylphosphonium Binding to CB[8]
Source: J Org Chem. 2025 Feb 10;90(12):4149–57. doi: 10.1021/acs.joc.4c02546 (PMC12123668; doi:10.1021/acs.joc.4c02546)
Supplement: Supplementary file 2 [file jo4c02546_si_002.zip › S1/representative_minima_r2scan3c_cpcm_water/3/3/3.xyz]

63
Coordinates from ORCA-job ots
  C   5.08206106028674      0.74598430723649      0.67340324801783
  C   5.47373852260988      0.24928492586044     -0.57022235289554
  C   4.95216928826664     -0.93935833210385     -1.03262065278069
  C   4.18924822033119     -0.01294439702652      1.43650978663413
  C   3.71926890687484     -1.21008963901361      0.95270387084305
  N   4.09242090201895     -1.65010187246625     -0.27162510879626
  C   3.45871872776716     -2.89427790094226     -0.80550875806288
  C   2.00299851545694     -2.62964424596178     -1.09161977655931
  C   1.64134177704885     -1.80648948201991     -2.15982786736587
  C   0.31367998062502     -1.45170516394009     -2.34938796570817
  C   -0.67553284178557     -1.92311617338799     -1.48112601687087
  C   -2.08498312778863     -1.42053690315700     -1.61599616455587
  P   -2.40292374192881     -0.00436819297592     -0.47502479734948
  C   -2.46003255682768     -0.59846380243619      1.22882306549650
  C   -1.84712174128291      0.12655647725448      2.25520641921684
  C   -1.95204619297459     -0.32009830730522      3.56859908493261
  C   -2.66680892463324     -1.47843690255525      3.85878802944552
  C   -3.29007142552632     -2.19221161094749      2.83666363412885
  C   -3.19332300858706     -1.75562231398391      1.52182643666003
  C   -1.09046423948720      1.22389208985718     -0.64163676635136
  C   -1.36279288285946      2.46314015233706     -1.22935710112293
  C   -0.33775746604100      3.39097573358209     -1.38427147788828
  C   0.95074485023505      3.08827968376958     -0.95332462916713
  C   1.21987493105753      1.85633161370863     -0.36020509216730
  C   0.20669745591511      0.91999610966632     -0.20169975929981
  C   -4.00333896223318      0.71937256596099     -0.89228623189035
  C   -4.37074841971006      0.89499985360949     -2.23233585814014
  C   -5.59744289444920      1.47365738229802     -2.53561130432607
  C   -6.45402866667305      1.87566462034807     -1.51300108244176
  C   -6.08510759902910      1.70404433370417     -0.18128731587220
  C   -4.86099409754650      1.12566593546350      0.13560702965099
  C   -0.32017596810802     -2.79534492383538     -0.45060761703183
  C   1.01259304617833     -3.14076474202191     -0.25351858903036
  H   6.17970865420284      0.79454690205366     -1.18673990852356
  H   5.20053645831238     -1.35453336381569     -2.00344481227395
  H   3.85535034118958      0.33547055958016      2.40763549121289
  H   3.02997619191580     -1.84197707980532      1.50285331857493
  H   3.58435965459058     -3.67720485397985     -0.05295910234179
  H   4.00933143334063     -3.17464908564574     -1.70626898324405
  H   2.40426375327199     -1.42041111850269     -2.83208373667572
  H   0.04117393597928     -0.78399309863306     -3.16268539695552
  H   -2.83394300471031     -2.18721764550305     -1.38649364343475
  H   -2.27715184793611     -1.05140151977674     -2.62888329542251
  H   -1.29592297757386      1.03603783891458      2.03856505325557
  H   -1.47358990981623      0.24221171620212      4.36463465687607
  H   -2.74361107740180     -1.82506937323896      4.88537186152474
  H   -3.85468180489860     -3.09166101540920      3.06233052333841
  H   -3.69259245664602     -2.31581464821426      0.73636258143210
  H   -2.36685692465938      2.70956748098777     -1.56071692346521
  H   -0.55129807157538      4.35323026074585     -1.83956051230182
  H   1.74839795751615      3.81580296489354     -1.07418094233427
  H   2.22347093658267      1.62157516476306     -0.01779691245758
  H   0.42780770308654     -0.03358740170041      0.26966359848519
  H   -3.70751855758558      0.59697185720875     -3.03896980696124
  H   -5.88319468099047      1.60909263048876     -3.57426605481352
  H   -7.41296782696484      2.32438341034524     -1.75590691771827
  H   -6.75205910055745      2.01725925376370      0.61617000547632
  H   -4.57941449121125      0.99013357476494      1.17565028793852
  H   -1.08259519540695     -3.18952013364668      0.21556311040988
  H   1.28408776268286     -3.80164207148697      0.56578575940735
  C   5.59847027660280      2.08859333108090      1.17964655012562
  O   6.80593239977232      2.33015070046661      0.94712129501426
  O   4.74783904168722      2.80025388452305      1.76651453650002
