# Supplementary material for: Synergy-Promoted Specific Alkyltriphenylphosphonium Binding to CB[8]
Source: J Org Chem. 2025 Feb 10;90(12):4149–57. doi: 10.1021/acs.joc.4c02546 (PMC12123668; doi:10.1021/acs.joc.4c02546)
Supplement: Supplementary file 2 [file jo4c02546_si_002.zip › S1/representative_minima_r2scan3c_cpcm_water/3/3@CB7/3@CB7.xyz]

189
Coordinates from ORCA-job ots
  C   -5.23658202278930     -0.00111268378544      2.77400655464458
  N   -5.09082643690921      0.74388000244676      1.53617132231839
  C   -5.34276405084797      2.17706481331438      1.46466748370190
  C   -5.48531573699890      2.44271314028930     -0.06216244074782
  N   -5.44038689622465      1.11375418084845     -0.63407565946125
  C   -5.21736840747887      0.13222743272136      0.30313870526198
  O   -5.16689840432752     -1.07364317771588      0.08631168947684
  C   -5.67332404859234      0.83709278230580     -2.03278690313340
  N   -4.53481970647679      1.11116322029515     -2.89402931797585
  C   -4.34167582556761      2.41292975935843     -3.52087080748461
  C   -3.32266073683035      2.11928704239398     -4.65882005135104
  N   -3.20370114028349      0.67814515509160     -4.63191854613797
  C   -3.91234946178825      0.09902566775900     -3.60406158170369
  O   -3.99944022847116     -1.10076182655376     -3.37302760957962
  C   -2.46387384794143     -0.08008042582887     -5.61421607993350
  N   -1.02502951133318     -0.08815897814451     -5.40565658334000
  C   -0.15587479645704      0.91762868186473     -6.00380199782552
  C   1.25948752799867      0.27991828953447     -5.90071369972275
  N   0.98405697364643     -1.05943871740720     -5.43063459896635
  C   -0.34585336039011     -1.26487705137769     -5.14158793140485
  O   -0.84602447153785     -2.31123659078338     -4.74793358340939
  C   1.99552118343694     -2.08175651550335     -5.29319789930027
  N   2.81043644343056     -1.96153407539861     -4.09488053384017
  C   4.05696543932541     -1.20576395106543     -4.08231890620377
  C   4.77765213001905     -1.71247406583026     -2.80081168228309
  N   3.92137952600339     -2.78506812487750     -2.34602966899278
  C   2.78409482435463     -2.92686281550352     -3.10542358929445
  O   1.91495064877280     -3.77740587484461     -2.94953884659621
  C   4.24747053309190     -3.65066386049372     -1.23957469340726
  N   4.04363894045441     -3.05466196423954      0.07023576759963
  C   5.10896095393111     -2.34141167402511      0.76530449164681
  C   4.62709480719131     -2.32868433376806      2.24516613678566
  N   3.47867999331309     -3.20755066826332      2.22353277739278
  C   3.11985962888037     -3.58522511910246      0.95136079553922
  O   2.16561197018687     -4.29210695774297      0.64779870424623
  C   2.75453468339499     -3.60913421770858      3.40721868031567
  N   1.83025164315211     -2.61000866459823      3.91812936925640
  C   2.23711921604640     -1.62032385814347      4.90847363027479
  C   0.88725409776140     -1.10584268288810      5.48471193683812
  N   -0.08353786599738     -1.99263186507346      4.88419801113069
  C   0.46966366480009     -2.85518333796754      3.96753528354448
  O   -0.13020982900484     -3.71174749565662      3.32840447947076
  C   -1.49225604736822     -1.96807416034481      5.19825317096319
  N   -2.22666053488095     -0.87857601525536      4.57688597067105
  C   -2.42622197566370      0.40244941305101      5.24185469198755
  C   -3.62248453864751      1.03007845518934      4.46656673993041
  N   -4.04552595092336     -0.04150163014316      3.59102515482497
  C   -3.20942121842717     -1.13141207051744      3.63830966795520
  O   -3.33042991018690     -2.16004713410833      2.98474050384453
  N   -3.02251431068820      2.17208780608495      3.78918985036390
  C   -3.82576345686404      3.23903944336079      3.21622890928047
  N   -4.22487292657341      3.01320258893225      1.84451813120412
  C   -3.65514609837784      3.66558619872538      0.77423467368885
  O   -2.72615696970147      4.46143210918378      0.82599019607834
  N   -4.33726805855665      3.28496538619796     -0.36876644792502
  C   -4.26651062455835      4.07228266486708     -1.58904121907328
  N   -3.65319717812925      3.38868717454572     -2.70487500775408
  C   -2.36826188925222      3.63618453754374     -3.13190185122740
  O   -1.58425752589703      4.43525337328313     -2.63562959137659
  N   -2.12878788669315      2.84394945155890     -4.24160130893390
  C   -1.05299828097656      3.15151821084548     -5.17033659389558
  N   -0.02263927218081      2.14120077640284     -5.24489250065168
  C   1.20551006627727      2.26508391187960     -4.63623666701401
  O   1.58419787551512      3.21403855478168     -3.96128565338106
  N   1.95025602911542      1.14020144986142     -4.94742202015166
  C   3.39927405132581      1.13841841749775     -4.82385863288836
  N   3.91092619235707      0.21196471622945     -3.83953126092645
  C   4.35717808469930      0.59429863945254     -2.59501361607741
  O   4.37977568452461      1.73701732403232     -2.15626605817409
  N   4.80546678672936     -0.53941714350710     -1.93562347517622
  C   5.72891049521220     -0.43933169357618     -0.81497972286174
  N   5.20991374250424     -0.93655565233223      0.43878152808644
  C   4.73236134613885     -0.11866310911842      1.43774843197537
  O   4.70424668313268      1.10509675831023      1.41602725642943
  N   4.32018921692304     -0.92264526717015      2.48756671078707
  C   4.18413570061355     -0.38404905128299      3.83289113133343
  N   2.83988739439026     -0.42612981309045      4.36211224477438
  C   2.01750687050142      0.67516804569161      4.44076251504569
  O   2.29796255357091      1.81105282925803      4.08042341521915
  N   0.82630610658331      0.27856422370318      5.02818565275275
  C   -0.05862027766871      1.25163035248293      5.65470909061217
  N   -1.36189293031507      1.36189245378541      5.04020410267745
  C   -1.71357150450518      2.38145729655228      4.18408918814088
  O   -1.00452630625852      3.32365587537451      3.85297814562046
  H   -5.49887969638897     -1.03156615746782      2.51574416900415
  H   -6.04613795120951      0.44910974999399      3.36599242235077
  H   -6.23708111920066      2.43891569479783      2.04819456847901
  H   -6.41900057947380      2.95110133408491     -0.34216474570346
  H   -6.52493115688240      1.44453654013376     -2.37094295333256
  H   -5.91998599357589     -0.22454778658361     -2.12553661696619
  H   -5.30202826793971      2.81319128325780     -3.87560324378591
  H   -3.65163079249090      2.46168671341062     -5.65019322670900
  H   -2.81601490726764     -1.11488962051303     -5.57147664563096
  H   -2.67428702262461      0.34064717865295     -6.60783834033924
  H   -0.47277833497985      1.13388345623572     -7.03388660198328
  H   1.80470281891194      0.25160914678245     -6.85479369515633
  H   2.65443956551239     -2.03754020220155     -6.17204017663344
  H   1.48894473385978     -3.05078243545132     -5.26173051673364
  H   4.61952445259017     -1.38269358621015     -5.00998189794436
  H   5.79811362034232     -2.08042297034829     -2.97970262024956
  H   3.60743372004672     -4.53517037487324     -1.31128170187027
  H   5.30082091294910     -3.95307789359293     -1.32808562207391
  H   6.07210584678925     -2.84903784616195      0.61459531662532
  H   5.37732415289391     -2.68868213897517      2.96307014143968
  H   2.17727826449470     -4.50485072441455      3.15917814213427
  H   3.48719478463540     -3.84847552437532      4.19103269970298
  H   2.89505751645968     -2.07871623204390      5.66037614988842
  H   0.82560241029438     -1.14989272501389      6.58124460403114
  H   -1.60642153923033     -1.89220264916106      6.28873169324373
  H   -1.92504280695432     -2.91050220814199      4.84810040143385
  H   -2.61785078522018      0.25444504255704      6.31372307237198
  H   -4.45071540617436      1.35460422728873      5.11177116964362
  H   -4.73268791528744      3.36311491021854      3.82600037679256
  H   -3.23466030509961      4.15910099469624      3.24508082024379
  H   -5.28592776508937      4.36408692950386     -1.87953649042046
  H   -3.67431553014534      4.96754111429263     -1.37848681959686
  H   -0.58298443637089      4.08383815405158     -4.84382837381427
  H   -1.48070997971228      3.28479485840257     -6.17435821084593
  H   3.71618067199336      2.14420372395192     -4.53316736175148
  H   3.83469378634964      0.88114226088876     -5.80026275679773
  H   5.97599134868904      0.61709416015547     -0.67551171017661
  H   6.64115486130107     -1.00205637206303     -1.05875806592220
  H   4.83966975373219     -0.95194771530652      4.50838799845445
  H   4.50047677630623      0.66279118733015      3.80912137903384
  H   -0.19470722482497      0.97432959711267      6.70970342875551
  H   0.42126885492032      2.23262081208759      5.59218000124704
  C   -4.66270554326742     -4.78763210411201      5.16150856357288
  C   -5.71508101749722     -4.22622724420961      4.43472175551698
  C   -5.65887492517196     -4.19249457097452      3.06131800719588
  C   -3.58733248798360     -5.31457747570479      4.45164536396115
  C   -3.55862132535595     -5.23335245447144      3.07486287040232
  N   -4.58526671086792     -4.68260467958180      2.40272956906227
  C   -4.56453585270975     -4.50962372534626      0.90629210084334
  C   -3.29491780352097     -4.98643193250944      0.27128460368880
  C   -3.15850502902496     -6.31693384725313     -0.13241051529592
  C   -1.96023921134327     -6.76986454968521     -0.66783588299452
  C   -0.87343772670335     -5.90222698907510     -0.81085419593653
  C   0.45290525963863     -6.36375678940319     -1.35677462202532
  P   1.25650952674765     -7.74915029426487     -0.42903131379111
  C   0.49197981103804     -7.94465533495073      1.19348037498945
  C   -0.01692114382515     -9.18538349168381      1.58756762906692
  C   -0.63477661524681     -9.30980661658632      2.82809055289619
  C   -0.74279674121249     -8.20585471634327      3.66885272314312
  C   -0.23543582479683     -6.96957636669257      3.27213151284406
  C   0.37483232605595     -6.82816929988576      2.03215664034388
  C   1.12767384494613     -9.29997145955000     -1.34697190207518
  C   0.15454357410074     -9.49737991403403     -2.32989457298315
  C   0.07059814844847    -10.72659697790223     -2.97664264210763
  C   0.94931325987527    -11.75368794426901     -2.64492521632284
  C   1.92068834475383    -11.55609619065084     -1.66518802201789
  C   2.01568779484358    -10.33227581805771     -1.01548659811040
  C   3.02051054877714     -7.38015115675896     -0.27205330174123
  C   3.59869764735786     -7.05954359636762      0.95698671233310
  C   4.95226490831968     -6.74033196030346      1.01368672354851
  C   5.72412170348387     -6.75200595370689     -0.14476593947394
  C   5.14586292707440     -7.08210400541254     -1.36974348947170
  C   3.79371677145747     -7.39297487214768     -1.44009969615640
  C   -1.02025570152151     -4.56701110060926     -0.42879026491687
  C   -2.22081946931635     -4.11187704219479      0.10467321354074
  H   -6.57206738821527     -3.80387259379776      4.94679132841807
  H   -6.44309642315516     -3.76213943943980      2.44656798331230
  H   -2.75534117702302     -5.77091770308653      4.97620733242198
  H   -2.72371359463262     -5.59430381643926      2.48600749914132
  H   -4.71190234364517     -3.43899135996406      0.73177965674116
  H   -5.43052314371876     -5.05876125719155      0.52268079254378
  H   -3.99171949210233     -7.00533171298250     -0.01316106364122
  H   -1.87496172633756     -7.81425691542330     -0.95705549610946
  H   1.17776303928336     -5.54337855828255     -1.34021573836917
  H   0.37398882949157     -6.69978033928098     -2.39874247773695
  H   0.05635725930831    -10.04842486225366      0.93317062084972
  H   -1.03429883050533    -10.27236491456431      3.13275569480974
  H   -1.22774185888880     -8.30629645338914      4.63599118380848
  H   -0.32177837378118     -6.10128846212496      3.91801903895816
  H   0.75276134716452     -5.85658037534629      1.72463989534059
  H   -0.53442440790013     -8.70701803187017     -2.60935460332793
  H   -0.68220288595582    -10.87656608772762     -3.74447274629276
  H   0.88098559809625    -12.71056339258275     -3.15434580919256
  H   2.60973779767332    -12.35480749150302     -1.40811694255762
  H   2.77750433541955    -10.18022680083756     -0.25503523650156
  H   3.00481841212398     -7.05389542034916      1.86526350576473
  H   5.40271137386243     -6.48780693756747      1.96914807293040
  H   6.78091291382498     -6.50532239288160     -0.09440197765124
  H   5.74709776470800     -7.09320683920000     -2.27396829893338
  H   3.34629311134906     -7.64916629842951     -2.39762360922462
  H   -0.18202601202976     -3.88479491889245     -0.53550934889171
  H   -2.31965779327110     -3.07348581439446      0.41122763199581
  C   -4.67758399702161     -4.80112026087990      6.69512881322991
  O   -5.49304548383283     -4.01499588672423      7.23647587768307
  O   -3.86786811736693     -5.58826876557473      7.24278196057252
