# Supplementary material for: Synergy-Promoted Specific Alkyltriphenylphosphonium Binding to CB[8]
Source: J Org Chem. 2025 Feb 10;90(12):4149–57. doi: 10.1021/acs.joc.4c02546 (PMC12123668; doi:10.1021/acs.joc.4c02546)
Supplement: Supplementary file 2 [file jo4c02546_si_002.zip › S1/representative_minima_r2scan3c_cpcm_water/3/3@CB8/3@CB8.xyz]

207
Coordinates from ORCA-job ots
  C   1.99250848247600      6.53962125236653     -0.09764934562306
  H   2.10726391706855      7.62865817326231     -0.00232233616395
  N   1.33151011515499      5.99011358791874      1.08289831725031
  C   2.19412372846388      5.22081402592749      1.84182580585844
  O   1.95975364272995      4.75674532775280      2.95111722858183
  N   3.37294076399908      5.09062957807703      1.14201626282043
  C   4.56136986903124      4.48295045076358      1.69874890372028
  N   4.84690015916730      3.15393572951389      1.19703768046298
  C   4.84921348714010      2.03961758380288      2.00909488275633
  O   4.42982274256824      1.98587471884822      3.15812948069144
  N   5.42422030561581      0.99910832357921      1.30481869962376
  C   5.91582761711332     -0.19162745872208      1.97275356261384
  N   5.34188830553602     -1.42237520409463      1.47591131554735
  C   4.53045134080908     -2.23302657713697      2.24207259107852
  O   4.05045184072967     -1.94799409175689      3.33230089621356
  N   4.37496760085473     -3.43026324901659      1.57260417824724
  C   3.83932485919745     -4.60559818635482      2.22909805702583
  N   2.64589093277630     -5.13262475300208      1.59584768851154
  C   1.44394206140861     -5.21472736367993      2.27439917983557
  O   1.16016977480418     -4.62345137539806      3.31003039013044
  N   0.63822811736780     -6.10432299041794      1.60105493830488
  C   -0.66465738239667     -6.51741882331208      2.07232710589648
  N   -1.77682062831091     -5.90106427310736      1.36978223675003
  C   -2.67447383558154     -5.08298047612676      2.02869714214202
  O   -2.51299566874425     -4.57725084660589      3.13264603119146
  N   -3.79413710455461     -4.95721466210014      1.23903171941947
  C   -4.98152260666453     -4.25430829413957      1.66634056584277
  N   -5.17128168218827     -2.95953775952835      1.03488949941490
  C   -5.25036161615194     -1.79366133848311      1.77529018283414
  O   -4.88063472496920     -1.64968756253613      2.93430960728083
  N   -5.83311189015747     -0.82498107875396      0.98328479027224
  C   -6.36125500200774      0.41215832278583      1.52332524875369
  N   -5.75341679761407      1.60476844575595      0.97247936152675
  C   -5.04628488151709      2.49988729931635      1.74764017843063
  O   -4.66864578003969      2.31249355058517      2.89776349902854
  N   -4.86158832504539      3.64968394139123      1.00742675878050
  C   -4.39966749899693      4.88548563966620      1.60855380130506
  N   -3.14764104038618      5.36715875099257      1.06324654040641
  C   -1.99388590820322      5.43949431025855      1.81960855086555
  O   -1.81943941190376      4.93133964519829      2.92044415229958
  N   -1.08544249957397      6.20985243258533      1.12740022020734
  C   -1.63927387545336      6.78165933976879     -0.08307611463884
  H   -1.59398300900265      7.87982518971453     -0.04436875445400
  N   -1.05367318496712      6.29818179915554     -1.32266995408433
  C   0.17972646493039      6.83230804597071     -1.86864092162348
  N   1.37877496610896      6.20180860394317     -1.36139497752261
  C   2.06600827624188      5.22284931617032     -2.04187829136617
  O   1.76242939872522      4.75236028233240     -3.13232914617004
  N   3.17241626349440      4.87721825764693     -1.28835919705294
  C   4.29865469627994      4.18877148895200     -1.89295273883933
  N   4.65010206057997      2.95070835469019     -1.22966698478818
  C   4.60044025033981      1.73086536737457     -1.87531366078681
  O   4.02606678220727      1.49766020286640     -2.93251839643480
  N   5.32609513985007      0.82438964501817     -1.12968263264966
  C   5.76317602763345     -0.44686607020026     -1.66475276275242
  N   5.22198348264407     -1.59626037358385     -0.96270652460836
  C   4.57594286382521     -2.60642864880564     -1.65278257139803
  O   4.11511462806993     -2.52161572177318     -2.78454881781699
  N   4.55986968711155     -3.72678974937188     -0.85167582270982
  C   4.15471283684877     -5.03293991726596     -1.32943463258174
  N   2.88313976244676     -5.49072712881466     -0.81510122026398
  C   1.75142010668352     -5.58646634854445     -1.59350348518759
  O   1.64142253533641     -5.20911156468004     -2.75355764361240
  N   0.77166713962379     -6.20770636738005     -0.84217598521765
  C   -0.40821020328562     -6.78608096197178     -1.46051363925460
  N   -1.65103925945023     -6.16459393397030     -1.06478834752554
  C   -2.30920545253959     -5.23773013194098     -1.83954423024332
  O   -1.93985625785947     -4.81228166222950     -2.92685630886142
  N   -3.47849076694156     -4.89095079327198     -1.18730202707240
  C   -4.58110477901169     -4.28449924725414     -1.91146055580102
  N   -4.97668309155662     -2.99151422671582     -1.40151631921668
  C   -4.80789107811299     -1.81954351849458     -2.10478007266576
  O   -4.17953800853035     -1.68569800454002     -3.14771393543387
  N   -5.49246809587483     -0.81966134423742     -1.43521430764077
  C   -5.89117944926754      0.39802606121510     -2.11198405500957
  N   -5.43417922441654      1.60562454962206     -1.45431795806007
  C   -4.72539291545656      2.56879611809356     -2.14560292357019
  O   -4.14261871840543      2.40768537294387     -3.21300733521960
  N   -4.80887694261416      3.74726926162040     -1.43947501388381
  C   -4.36654476433706      5.02009558084526     -1.96838386316433
  N   -3.13696949726113      5.50774315418533     -1.38360477005189
  C   -1.97061728242313      5.62833695408865     -2.10649836504722
  O   -1.78997516121249      5.23121036258677     -3.25105103305315
  C   -3.08693777186482      6.21188541536173     -0.11732294967106
  H   -3.86944589554336      6.98339737711626     -0.07537462776415
  C   -5.60954238359279      3.62496546823775     -0.24113495663525
  H   -6.40238997670990      4.38653454225502     -0.22916139192204
  C   -6.13786654542701      2.16415296695423     -0.30701674506683
  H   -7.22606799714392      2.09143819798469     -0.44945721369157
  C   -6.24843187181486     -1.33915502887163     -0.30648006245003
  H   -7.32590732794805     -1.17792507343732     -0.45707571559487
  C   -5.84007563119662     -2.83668749917225     -0.25064776157339
  H   -6.68967656402671     -3.53235756946180     -0.30932607995763
  C   -3.69618227605723     -5.70343647467093      0.00459423332660
  H   -4.57326774720229     -6.35300635857535     -0.12781898318230
  C   -2.35370345021004     -6.47613927824465      0.15939005477913
  H   -2.47384295783638     -7.56301600770516      0.27079638175391
  C   1.28114383714273     -6.67734914332734      0.43883059528429
  H   1.25021581384130     -7.77541068622447      0.48313365461522
  C   2.71735662431070     -6.08353351091710      0.49417900042813
  H   3.50164058238697     -6.83072233885332      0.68328839812610
  C   5.24276697749567     -3.52266077535043      0.40643727892865
  H   6.01035165750858     -4.29553838679040      0.55882939720179
  C   5.81411639741259     -2.08237034997940      0.27841462982009
  H   6.91198892128664     -2.04377369382046      0.22193056269717
  C   5.95729266447874      1.43457994117714      0.02428340503467
  H   7.04699180358102      1.28934150654301     -0.01001920566618
  C   5.51875476130023      2.92389217824117     -0.06571166092296
  H   6.35453009880201      3.62734421643833     -0.19302419922792
  C   3.33757094606513      5.76145769942085     -0.13632479098207
  H   4.22170967340449      6.40199631616216     -0.26532005576399
  C   0.17693870334345      6.63329206349250      1.68729674129092
  H   4.42658003902376      4.40780463098697      2.78155997021554
  H   5.41766120212613      5.13548248052635      1.47670517851007
  H   5.66427134067204     -0.10573638367979      3.03386617104499
  H   7.00895248704808     -0.24127309987068      1.85410466855635
  H   4.60986057966131     -5.39160440694249      2.24109188706474
  H   3.58326841282284     -4.32604753211363      3.25530117399393
  H   -0.74401587823432     -6.24298054453486      3.12834665901353
  H   -0.73936502958868     -7.60952562641224      1.96826827058536
  H   -4.90454745771647     -4.09420895446626      2.74558952313330
  H   -5.85594235915079     -4.88407434756876      1.44732612067848
  H   -6.18180070890317      0.41055889491040      2.60213481500473
  H   -7.44358386570114      0.44646180911568      1.32700235849358
  H   -4.25641917814453      4.70208510457909      2.67737980413086
  H   -5.16848520881057      5.66058456054023      1.46774222936765
  H   0.15526286741626      6.68598325503453     -2.95228703051054
  H   0.23445911531894      7.90595062677695     -1.64099790645568
  H   5.17490527949321      4.85586888761615     -1.88280061954229
  H   4.02885622505243      3.95402198620220     -2.92665765426880
  H   6.86302681175051     -0.48558794938398     -1.62180660681025
  H   5.43332439317189     -0.50807804222967     -2.70582180781025
  H   4.92928572465027     -5.75977986256319     -1.04720673141580
  H   4.07471165717793     -4.98367315205741     -2.41910623757078
  H   -0.30664174179550     -6.67473734930414     -2.54403672597677
  H   -0.45820289464826     -7.85342774780494     -1.20198901273350
  H   -4.26851492528912     -4.15480867238213     -2.95175791358707
  H   -5.44940151503384     -4.95941524139354     -1.86807567264773
  H   -5.45889309654511      0.38116739951019     -3.11652492916318
  H   -6.99062344190643      0.42357881262116     -2.18282830083811
  H   -5.16187746402616      5.75960406627389     -1.79615639253483
  H   -4.19999919213543      4.90338767618880     -3.04310798202058
  H   0.17383175310714      6.38494946875869      2.75270306198976
  H   0.27094932630384      7.72228432555635      1.56188786775688
  C   0.20615565949766     -1.31903518328776     -4.60152237714880
  C   -1.06866088320234     -0.76301270531278     -4.70076410225187
  C   -1.35638671675983      0.42242063583738     -4.05849721573494
  C   1.15546784208731     -0.66516213368448     -3.81116487397712
  C   0.82106026981465      0.50281361358730     -3.16385591021679
  N   -0.41415808137147      1.03456007606607     -3.30959334634613
  C   -0.74445618903971      2.29704106104707     -2.59425821953052
  C   -1.00679714892662      2.03962721797985     -1.13253088140150
  C   -0.28456178378316      2.72443481174453     -0.15586401963438
  C   -0.52492936932487      2.49049069754824      1.19485921285575
  C   -1.48960023411094      1.56220025590110      1.58585207175162
  C   -1.72781415226523      1.22676662634427      3.03214139647103
  P   -0.52086206304010     -0.01833831061505      3.66621748920836
  C   0.10336590252526     -0.96176494312314      2.26222715065901
  C   1.29059932556194     -0.57009439991121      1.63410044788235
  C   1.67026771888593     -1.18160876093032      0.44383080794388
  C   0.87321005054012     -2.17867021717654     -0.11541373370094
  C   -0.30716925649321     -2.56873522211747      0.51461287905113
  C   -0.70114927268739     -1.96039925993355      1.70099537194198
  C   0.84485861424479      0.74953596369743      4.56998614503856
  C   0.84316898239395      2.10251826090058      4.91631622081889
  C   1.84107568846772      2.59735937381751      5.75142194096529
  C   2.83118557959903      1.75119407005042      6.23845717542645
  C   2.84138657354222      0.40475729366545      5.87805581218350
  C   1.85111667421175     -0.10148023683472      5.04840972944102
  C   -1.36408748509830     -1.11704260796339      4.82666650268266
  C   -0.89133749113582     -2.41840396758988      5.01952163827649
  C   -1.47704873940802     -3.22026855757498      5.99236086878415
  C   -2.52566482187620     -2.73126507415738      6.76631915889109
  C   -2.99341761681149     -1.43252740479072      6.57319286088433
  C   -2.41292141111965     -0.61818219396744      5.60814028993123
  C   -2.22144250707996      0.88723006870957      0.60514753544687
  C   -1.98575907937106      1.12359490263388     -0.74045946327377
  H   -1.83381271401280     -1.25140130951276     -5.29281270815283
  H   -2.32312001028120      0.91415212538118     -4.11279832398098
  H   2.15744173994534     -1.06850608833917     -3.70684650740567
  H   1.51759875251656      1.05681727047447     -2.54166527736358
  H   -1.62490739600904      2.72175841078367     -3.08331699252435
  H   0.09450827563990      2.98550791214261     -2.73019284422287
  H   0.47786679554261      3.44259602702842     -0.44790524350137
  H   0.05000790519847      3.02993334610514      1.94338643733928
  H   -2.71381338279127      0.76613169615805      3.15067744833913
  H   -1.70124159359955      2.11253885620172      3.67426868162132
  H   1.91309705425985      0.20992192840051      2.06464323675201
  H   2.59127265427261     -0.87378142559291     -0.04522311053012
  H   1.17178793150651     -2.65078858892331     -1.04825838863401
  H   -0.92879093585063     -3.34398946064756      0.07623606995147
  H   -1.62938774289075     -2.25936275358485      2.18112932987014
  H   0.07992256212759      2.78034134586735      4.54940606440688
  H   1.83970196443626      3.64996851399371      6.01698099647378
  H   3.60461395604345      2.14234700985064      6.89332844440927
  H   3.62258337025810     -0.25507754172863      6.24334308459432
  H   1.86883929335391     -1.15192622165522      4.77235105818257
  H   -0.08645031936670     -2.81629922469343      4.40796431652226
  H   -1.11842292770900     -4.23533057732991      6.13431143163348
  H   -2.98324438746656     -3.36396129368059      7.52160098421727
  H   -3.81205463705844     -1.04990531958746      7.17522711534303
  H   -2.77757749525324      0.39678839883132      5.47569679742249
  H   -2.98092850297012      0.16705349630636      0.90079269012991
  H   -2.56884850163435      0.58450828867117     -1.48391041749044
  C   0.56100969147378     -2.59890005188758     -5.36950249922978
  O   1.78710003115369     -2.81963423117597     -5.51955548809818
  O   -0.41190806226045     -3.27823739472248     -5.77732039106326
