# Supplementary material for: Synergy-Promoted Specific Alkyltriphenylphosphonium Binding to CB[8]
Source: J Org Chem. 2025 Feb 10;90(12):4149–57. doi: 10.1021/acs.joc.4c02546 (PMC12123668; doi:10.1021/acs.joc.4c02546)
Supplement: Supplementary file 2 [file jo4c02546_si_002.zip › S1/representative_minima_r2scan3c_cpcm_water/3H/3H/3H.xyz]

64
Coordinates from ORCA-job ots
  C   4.38494012013724     -1.49042313014641      2.89726920475823
  C   4.19332445540571     -0.70832687780168      1.75846497003818
  C   3.78943097440480     -1.30945846420062      0.58928217019298
  C   4.17109015827531     -2.86395421826514      2.82548226950598
  C   3.76831030746934     -3.42105879403946      1.62723099504341
  N   3.58491435719165     -2.64436510889387      0.54260493055511
  C   3.11920750081265     -3.24875309027248     -0.74623900247208
  C   1.78207039550001     -2.67766764410921     -1.13837172545129
  C   0.65814713667086     -2.91991437080371     -0.34426257090509
  C   -0.56457576404120     -2.35213920936198     -0.67215515097123
  C   -0.68228746537039     -1.53287940730958     -1.79988234411835
  C   -1.97495362182224     -0.83253529347679     -2.11009018010904
  P   -2.15580804633990      0.72530983818495     -1.13859096834555
  C   -0.65348217754052      1.71447140737725     -1.28732549271717
  C   -0.67695554370992      2.91329129928138     -2.00687857205432
  C   0.49042643112863      3.65782712584412     -2.14113217367648
  C   1.67364426695596      3.21401641426068     -1.55784846983654
  C   1.69526289600508      2.02308712064543     -0.83435199669166
  C   0.53823841228895      1.26715561873115     -0.69706493450411
  C   -3.57548229021582      1.64274669031004     -1.77459675133672
  C   -4.42741876647346      2.29268788840054     -0.87475922444119
  C   -5.50691597371525      3.02372631602671     -1.35786901520254
  C   -5.73859493586268      3.10629070907168     -2.72844979979132
  C   -4.88787318050533      2.46127157883119     -3.62348143685553
  C   -3.80442379248132      1.72832648701892     -3.15364906924876
  C   -2.45395081716522      0.32469451762290      0.59609395599942
  C   -3.41121566598156     -0.64941143055987      0.90892964785276
  C   -3.69076125206673     -0.93404556507647      2.23904299101164
  C   -3.02710603647825     -0.24916657530980      3.25565739187926
  C   -2.08858569452139      0.72988742766175      2.94350534229164
  C   -1.79962691804616      1.02380428588992      1.61471767220875
  C   0.43441297183064     -1.32021647087597     -2.60884936302270
  C   1.66045525527809     -1.88810372086369     -2.27998214768145
  H   4.35733563550518      0.36284245351228      1.78348009583329
  H   3.61799494906134     -0.75815384073435     -0.32939358596245
  H   4.30816735594505     -3.51061198482370      3.68344856458861
  H   3.58253892301569     -4.48260701625263      1.50764348460051
  H   3.07193203591481     -4.32828401074469     -0.58810973930473
  H   3.88268313855428     -3.03058027677214     -1.49818102410076
  H   0.74015647290785     -3.55063779270177      0.53794672394328
  H   -1.43227486305035     -2.54311797979516     -0.04664031057085
  H   -2.85163674423237     -1.45010119111613     -1.88388279341402
  H   -2.02187718538812     -0.54545388578103     -3.16562320155162
  H   -1.59825416511149      3.27036710312710     -2.45676723340151
  H   0.47029827921696      4.58898249251319     -2.69907616876024
  H   2.58213658206351      3.80043887885907     -1.66142656100908
  H   2.61595240943188      1.68031046919756     -0.37176431670793
  H   0.56742877049732      0.34353911790302     -0.12555113292247
  H   -4.25371189498637      2.22778686165368      0.19525842652600
  H   -6.16922646227508      3.52612772426399     -0.65945729744969
  H   -6.58548473765609      3.67513870217446     -3.10138473547337
  H   -5.06611027860919      2.52695323299420     -4.69244201149189
  H   -3.14272649013694      1.24196684537560     -3.86416365898388
  H   -3.94521913033138     -1.18069898322965      0.12577207666980
  H   -4.42978530075899     -1.69174361191979      2.48093963320714
  H   -3.24761595234814     -0.47684758885972      4.29460821070270
  H   -1.57820240222170      1.27109191120258      3.73430436199796
  H   -1.07409106702464      1.79581892001857      1.37934249899029
  H   0.34972117190430     -0.68744677097810     -3.48850848346468
  H   2.52880723952384     -1.70394738180852     -2.90713050529172
  C   4.81720255374775     -0.81033603041558      4.16178628208219
  O   4.97409694096086     -1.67328437398420      5.16900672954983
  O   4.99658466276023      0.38553437822203      4.23645051212996
  H   5.25301185610244     -1.18325172489202      5.96293400713506
