# Supplementary material for: Synergy-Promoted Specific Alkyltriphenylphosphonium Binding to CB[8]
Source: J Org Chem. 2025 Feb 10;90(12):4149–57. doi: 10.1021/acs.joc.4c02546 (PMC12123668; doi:10.1021/acs.joc.4c02546)
Supplement: Supplementary file 2 [file jo4c02546_si_002.zip › S1/representative_minima_r2scan3c_cpcm_water/3H/3H@CB7/3H@CB7.xyz]

190
Coordinates from ORCA-job ots
  C   -4.83714780591139     -0.36119834046196      2.98368550640766
  N   -4.82416696632582      0.21699763039866      1.65896647122177
  C   -5.19542163161155      1.58811529962165      1.39013281138341
  C   -5.28238737504949      1.63963692070956     -0.16036133477672
  N   -4.78978591942517      0.33170989612521     -0.56750831769271
  C   -4.59005522093965     -0.50879113508269      0.51246923559845
  O   -4.28256163858767     -1.69411888118093      0.45651636800583
  C   -5.01066724825309     -0.18150064406106     -1.90353023725839
  N   -4.01201290477643      0.24768348143658     -2.86467865189968
  C   -4.11542188582633      1.52481412284397     -3.56489301562433
  C   -3.07345884177989      1.37469438686819     -4.70851729678163
  N   -2.72934835667325     -0.02938715927835     -4.67151868709016
  C   -3.27546243433922     -0.67463534257094     -3.58379546950103
  O   -3.15121679876238     -1.86263537723652     -3.31150435358139
  C   -2.01145240216162     -0.71380362435603     -5.72931006771231
  N   -0.56716356041886     -0.65360605948658     -5.62606588581034
  C   0.22405554315131      0.49224488022541     -6.02880227163823
  C   1.68939425745461     -0.01684482404549     -5.88699466541749
  N   1.52853635508259     -1.32755398825910     -5.26734085305303
  C   0.20489713198768     -1.71751503833296     -5.22523200473833
  O   -0.20527058636395     -2.82820743784172     -4.90209604536015
  C   2.61062415155775     -2.29367375226470     -5.18105048855835
  N   3.41749954537350     -2.18099309174943     -3.98415879687104
  C   4.49706704546138     -1.23568313554525     -3.82472274551136
  C   5.10254460775673     -1.61799967987706     -2.44715525170376
  N   4.07164748893565     -2.48459481264014     -1.86919625799075
  C   3.16123933593037     -2.88413513552063     -2.83007975482144
  O   2.29099866785159     -3.73645542212551     -2.68670538923995
  C   4.33534140523729     -3.32178132436108     -0.71012031870149
  N   4.16034525902730     -2.63728105196510      0.55577916426618
  C   5.23823054248702     -1.84599940629303      1.13621284227718
  C   4.78795381302443     -1.66093694055468      2.61026027109312
  N   3.62247393418112     -2.51169164493735      2.72230578105067
  C   3.28042357884528     -3.09902106596656      1.52124418892337
  O   2.36961534331716     -3.89925736067719      1.34285144208656
  C   3.08465485028187     -2.93279044512282      4.00325081011435
  N   2.14531842796454     -2.00610492250233      4.59861517198942
  C   2.53940394262554     -0.81175574087680      5.32564772374859
  C   1.19674940691412     -0.30670944421192      5.94429938793394
  N   0.24349537165520     -1.32207737924055      5.53494690723151
  C   0.81241171848393     -2.30725860957753      4.76043133572864
  O   0.24796356480091     -3.30332862729054      4.32400093806986
  C   -1.12327462877328     -1.39567724794410      6.00881388791925
  N   -2.07912907358438     -0.59997818683204      5.26510461765200
  C   -2.31481787274047      0.80699125556585      5.50382603271330
  C   -3.53714878751453      1.12292821025133      4.59450804797723
  N   -3.64853267845798     -0.07583961114648      3.76815238366251
  C   -2.85176558710079     -1.10104885373008      4.24420284894890
  O   -2.86547832498342     -2.25950372637311      3.84246570669842
  N   -3.12830404806871      2.31459871788059      3.88989502292376
  C   -4.00193228730942      3.09985666517051      3.04913968767097
  N   -4.17232262463964      2.57729722443482      1.70267822973181
  C   -3.80877370471364      3.31319204299285      0.58835950881923
  O   -3.08610431718799      4.30135107064173      0.58149343618462
  N   -4.42108599662803      2.74865795399814     -0.51056176006057
  C   -4.41924599093690      3.36430612559721     -1.82278518853197
  N   -3.63613194410467      2.66693634250163     -2.82066192880903
  C   -2.39167968985510      3.08724304386348     -3.24075414159943
  O   -1.75250918607235      4.02480900174048     -2.78027261202182
  N   -2.00900365622958      2.27735956424772     -4.29156153597920
  C   -0.89567878133916      2.60609779745600     -5.15604189460513
  N   0.17443993518521      1.62760246020726     -5.12044163987091
  C   1.41829759409647      1.93659422949813     -4.60444933182671
  O   1.68404856279125      2.90072413755349     -3.89787206636619
  N   2.30976201563266      0.98885916568669     -5.05506521805387
  C   3.71851987334052      1.01364698485350     -4.73702977834280
  N   4.09027793822296      0.15378520730724     -3.62433553500627
  C   4.65946012982171      0.68553665947442     -2.47934259359516
  O   4.64777649907896      1.86359639849865     -2.14829275790333
  N   5.26850094350103     -0.34294325895300     -1.79465115566631
  C   6.03350881581965     -0.14640644840455     -0.58240151662685
  N   5.33352106720784     -0.49259113268566      0.63653055885062
  C   4.91677048059620      0.44325576540747      1.56007057878301
  O   4.92310366295928      1.65877964383550      1.41276456247212
  N   4.51419785964257     -0.23596189564226      2.69108053787205
  C   4.29046608439143      0.43522726144393      3.95263583707128
  N   2.94896197939794      0.28372855345632      4.47323814402428
  C   2.01548449310886      1.29221825757294      4.42849606878089
  O   2.09002424273314      2.29213596586221      3.71178710714747
  N   1.02516220868814      0.99957342499835      5.32813687595309
  C   -0.03014561208640      1.92775102646354      5.67536733976381
  N   -1.29183662265907      1.71131128326539      4.99778187773027
  C   -1.80237460753344      2.62653368202341      4.10197719187578
  O   -1.20242761722579      3.57462177572113      3.60943969934657
  H   -4.91401356818954     -1.44714060319530      2.87766332667202
  H   -5.71948238122967      0.02114390518895      3.51787588366079
  H   -6.13776753516856      1.83914807618967      1.89817041241518
  H   -6.29970850057684      1.80433979396575     -0.54403640429052
  H   -6.00399414323820      0.14456940323464     -2.25032533772001
  H   -4.97957408840487     -1.27393686194603     -1.85573273408566
  H   -5.14427873973499      1.69238882029756     -3.91459229204016
  H   -3.45326107153680      1.65420958994693     -5.70148062482287
  H   -2.29740235403168     -1.76928637508901     -5.70655470148583
  H   -2.31304961626872     -0.26949665866844     -6.68693787938528
  H   -0.04252357388754      0.80320209511898     -7.04886449558383
  H   2.22262697580420     -0.11027724387709     -6.84333394301145
  H   3.27239572815535     -2.17109400145601     -6.04938501745082
  H   2.16658901907829     -3.29316905873503     -5.19619795089963
  H   5.20520182187858     -1.31364770658059     -4.66161068101874
  H   6.06116120813290     -2.15227963327551     -2.51150087964777
  H   3.63621464069481     -4.16298964347887     -0.74046119912996
  H   5.36835990922534     -3.69953169793082     -0.76907688472380
  H   6.19958467137646     -2.36818157541216      1.02639811825578
  H   5.54814831066491     -1.95049730856193      3.35033771205334
  H   2.56018170495731     -3.88163714850882      3.85601025300435
  H   3.92720525697169     -3.07850740484409      4.69393743125222
  H   3.31666453329358     -1.04255891430250      6.06712869087636
  H   1.21109690078427     -0.21358666645703      7.03869450333062
  H   -1.14790997785280     -1.06629040933931      7.05618848756846
  H   -1.44004251007995     -2.44087565417061      5.94565389815543
  H   -2.49336338450060      0.98852591830073      6.57314583279136
  H   -4.47112494077986      1.29706178100635      5.14762542041034
  H   -4.98648631143197      3.15602772428971      3.53523942158916
  H   -3.57660617078863      4.10405133891626      2.96473962898223
  H   -5.45616385429116      3.42349200549562     -2.18118118188333
  H   -4.00907215202685      4.37263332222489     -1.71668519586156
  H   -0.49045526397335      3.56708790901396     -4.82525444776371
  H   -1.25725053037796      2.69409650863124     -6.19179176054922
  H   3.98583079045079      2.03976006825422     -4.46771545261925
  H   4.28054558436715      0.70889993029304     -5.63125509492338
  H   6.30281050560449      0.91203919718735     -0.52429771339120
  H   6.94455517425832     -0.75670513505576     -0.64862774234805
  H   4.99204366087032      0.04139687374246      4.70278136936765
  H   4.48197378993019      1.50073084590947      3.79618942686221
  H   -0.19286555487928      1.86280624400320      6.76080167701545
  H   0.31175824531111      2.93471742510644      5.41806250777668
  C   0.09355320188971     -1.16804349697678      0.63096863441512
  C   0.48262419993231     -1.18228665443630     -0.70509406194505
  C   -0.02897952577319     -2.15762414395694     -1.54077213164536
  C   -0.78777026303211     -2.14287220194408      1.10099408671016
  C   -1.25488690510066     -3.10088631857439      0.23269511339691
  N   -0.87415694205538     -3.09119502344034     -1.06315787811342
  C   -1.43538868340276     -4.12535980951208     -1.98563012674259
  C   -1.14654504368599     -5.52668022296958     -1.51718713207363
  C   -2.20391704412819     -6.38781902421079     -1.22138271375998
  C   -1.95435130703100     -7.69946677363919     -0.83655827121753
  C   -0.64403560243325     -8.16812117661095     -0.73595326271428
  C   -0.38150403045864     -9.57250345016057     -0.27169816964443
  P   -0.39876149211518     -9.74859441508057      1.58114863477163
  C   -1.04964150367879     -8.23563576858544      2.31313865966122
  C   -2.33090646480103     -8.19587572466618      2.86725257404001
  C   -2.84091426936637     -6.98373730941832      3.32494482578072
  C   -2.07939158196499     -5.82244247963374      3.22985820706804
  C   -0.79587506431285     -5.86800517735884      2.68556516184932
  C   -0.27727573957258     -7.06921398877883      2.22536592808035
  C   -1.43842631287967    -11.15720860180803      2.02538772604767
  C   -2.67076608268276    -11.34638165998089      1.38714033367808
  C   -3.48267595262073    -12.40835561174726      1.76669576202221
  C   -3.07005724185091    -13.27973484825131      2.77279845786892
  C   -1.84531673944779    -13.08897710921796      3.40698687906547
  C   -1.02505355129459    -12.02803987656108      3.03836850636009
  C   1.27315465884371    -10.04178966992853      2.19590526450778
  C   1.69196695085491     -9.46972699360451      3.40171472983306
  C   2.95844950406087     -9.76266364850030      3.89625292525015
  C   3.79993973199549    -10.62489586051638      3.19864441056675
  C   3.37574984937718    -11.20514265627509      2.00481623623174
  C   2.11333582939748    -10.91911407497352      1.49986747219871
  C   0.41334200924057     -7.30451296691389     -1.03106273288453
  C   0.16661646674269     -5.99409550534171     -1.42110251845951
  H   1.16375684006252     -0.44396464855297     -1.11294176026512
  H   0.21933704665098     -2.22814317549586     -2.59269373666864
  H   -1.11375382756363     -2.15355443157542      2.13597770857070
  H   -1.94233120298053     -3.88549061618815      0.53024617032720
  H   -1.00363263063556     -3.92663531338495     -2.96972122738987
  H   -2.51148971881818     -3.94264628368899     -2.04144665399908
  H   -3.22835404820817     -6.03204705119114     -1.29683893571285
  H   -2.78483342430235     -8.36209563592207     -0.60498715267863
  H   0.59518428680409     -9.92976504482142     -0.61308876730012
  H   -1.14241003617331    -10.26240883744411     -0.65005833344393
  H   -2.93095349579217     -9.09757308904342      2.94414319860171
  H   -3.83655763009690     -6.95208714108130      3.75707414818371
  H   -2.47854532834711     -4.87634748254969      3.58568606795290
  H   -0.19553398291058     -4.96614202257601      2.63404409086991
  H   0.72304171038158     -7.09688363870371      1.80318687263120
  H   -3.00595013662856    -10.66881288799345      0.60603060759255
  H   -4.43816194706044    -12.55512885882639      1.27246653517711
  H   -3.70619916506693    -14.11139935776386      3.06182254577257
  H   -1.52252728476052    -13.76938368746272      4.18911463760303
  H   -0.06939046159483    -11.88541477099020      3.53408151788847
  H   1.03718713314864     -8.80291928727326      3.95403198110978
  H   3.28512616622309     -9.31490565019702      4.82987441412026
  H   4.78894642145761    -10.84945706588126      3.58771015637773
  H   4.02815670942237    -11.88354562971229      1.46365500324014
  H   1.78902979555271    -11.39014027845421      0.57631649468009
  H   1.43761491785614     -7.66169761892279     -0.95314700016346
  H   0.99707245794871     -5.33329102661185     -1.65563814687511
  C   0.53168281306477     -0.11291365211729      1.59872450445880
  O   1.55668753334864      0.62468782163275      1.16297765566449
  O   -0.02319820155039      0.03784758989397      2.66686710740046
  H   1.77742696470849      1.28963563054745      1.85336104716232
