# Supplementary material for: Synergy-Promoted Specific Alkyltriphenylphosphonium Binding to CB[8]
Source: J Org Chem. 2025 Feb 10;90(12):4149–57. doi: 10.1021/acs.joc.4c02546 (PMC12123668; doi:10.1021/acs.joc.4c02546)
Supplement: Supplementary file 2 [file jo4c02546_si_002.zip › S1/representative_minima_r2scan3c_cpcm_water/3H/3H@CB8/3H@CB8.xyz]

208
Coordinates from ORCA-job ots
  C   1.95846363150692      6.31927524155103     -0.18267476488511
  H   2.07011955698003      7.41212740322107     -0.14121778903573
  N   1.34652222595250      5.81779630422670      1.04725008737451
  C   2.26520911385746      5.13389575508490      1.82583407303800
  O   2.09346736614656      4.75707176897556      2.97786497048241
  N   3.41458137683900      4.97404895598693      1.08327278993651
  C   4.65120194376130      4.45898463125760      1.63169424352877
  N   4.99865800261392      3.12386156246084      1.19502209516803
  C   4.95119554166654      2.02005906252345      2.01737255952855
  O   4.51664628539702      1.99344120812642      3.16145042668399
  N   5.50346415255850      0.95095415648669      1.33014409243435
  C   5.99797391075748     -0.21217198325954      2.05189391949105
  N   5.46476381611927     -1.46871147247495      1.57841549483996
  C   4.57980143360925     -2.23494004447618      2.30697952558986
  O   4.03361026712034     -1.90709757809259      3.35300925594824
  N   4.43779853667743     -3.44724399877713      1.65993112019021
  C   3.83515080432200     -4.59275398266321      2.30956180531636
  N   2.65455083081798     -5.09456651213850      1.62962732766183
  C   1.43398261428884     -5.16711302807653      2.27556042858919
  O   1.12919553561783     -4.58014466843751      3.30766215579518
  N   0.63471111969168     -6.04154551107418      1.57507650274211
  C   -0.68762151669153     -6.43617596893204      2.00611654597403
  N   -1.77062904366237     -5.76655510805610      1.30688227587980
  C   -2.68634686896933     -4.98448356888318      1.98566174382529
  O   -2.56276089007267     -4.55492529504358      3.12547591545992
  N   -3.77328029921030     -4.79110182941666      1.16230006413857
  C   -5.00593615671869     -4.18818154892331      1.61969512828322
  N   -5.28745161972072     -2.88921479155941      1.04114010331327
  C   -5.36302548668613     -1.73367735580163      1.79169859467053
  O   -4.98762610481195     -1.60002628116931      2.95013623759425
  N   -5.95227307837181     -0.75604268151874      1.01011635340037
  C   -6.52323923609906      0.44701181070211      1.59257430884975
  N   -5.96407725531215      1.67691112117323      1.07785063308518
  C   -5.15690908011649      2.50277353707998      1.82914002290753
  O   -4.71666072834056      2.25627956571116      2.94575594359670
  N   -4.95656566816790      3.66572330327525      1.11374336941076
  C   -4.39652562673381      4.85462888980636      1.72468048579806
  N   -3.14708240578032      5.28326070102885      1.12659991041233
  C   -1.96885487307770      5.32618994617436      1.84847504541683
  O   -1.77020370637071      4.80231706842723      2.93803794167616
  N   -1.06648724766830      6.08703809909848      1.13766315673987
  C   -1.63438792945369      6.65028065143298     -0.06820957701325
  H   -1.52621816177236      7.74471547393596     -0.06991436551356
  N   -1.12418147931021      6.08957755727720     -1.31123096559067
  C   0.10779812013795      6.55264046496067     -1.92001009460312
  N   1.30046779885871      5.91980345283253     -1.40328952858346
  C   1.94201054763936      4.87991756447463     -2.03504912699467
  O   1.57831137563664      4.32929713932913     -3.06898401623655
  N   3.07774677306037      4.57336786209676     -1.30638777577303
  C   4.18154605013955      3.86845345100764     -1.93037523867527
  N   4.62375048654899      2.70415386298141     -1.18568201175663
  C   4.74057515129823      1.47525795440794     -1.81702654599449
  O   4.16328561599942      1.13493356051877     -2.84341163108034
  N   5.63751880300920      0.71558556227873     -1.10242600680279
  C   6.12131666007529     -0.57305040780287     -1.53994358529922
  N   5.51437230509294     -1.69975619887767     -0.85678267116787
  C   4.87554884494729     -2.69905447294904     -1.56595457052236
  O   4.49883403596289     -2.62615063373049     -2.72841658673994
  N   4.76023311089843     -3.79668999500051     -0.74253608309682
  C   4.32002949921482     -5.09012168599530     -1.22044337963494
  N   3.00489444874965     -5.48315237288341     -0.76442924542063
  C   1.89028127229441     -5.46765377215533     -1.57206589247432
  O   1.83641318038234     -5.04693379489326     -2.72187291062417
  N   0.84658824298173     -6.03505603170959     -0.86465622117535
  C   -0.33804105818344     -6.52998022324715     -1.54301778500393
  N   -1.56661655644342     -5.89112674642245     -1.13199976785600
  C   -2.19500804363643     -4.91741233437081     -1.87385520545307
  O   -1.78398599045095     -4.42697680146312     -2.91843979166839
  N   -3.38532880404724     -4.60362108052167     -1.24346458852419
  C   -4.46583070631967     -3.96951393680081     -1.97328550868755
  N   -4.92886156089706     -2.73673929315592     -1.37003772362616
  C   -4.95730956114221     -1.55087465618330     -2.07859621023034
  O   -4.34121623917254     -1.31182475317494     -3.11183185960086
  N   -5.81464918827908     -0.69034807253628     -1.42980428681750
  C   -6.28178098929761      0.54641541205882     -2.01439371959193
  N   -5.76897101384276      1.73577437581675     -1.36379252159897
  C   -5.05873561171441      2.68661472891253     -2.06910319591404
  O   -4.54553217485522      2.53052406079665     -3.17154831965167
  N   -5.05134045126051      3.84605453992537     -1.32739442445972
  C   -4.56197437209238      5.10758405287490     -1.83987616432612
  N   -3.27585384347314      5.50632568299624     -1.31129868500658
  C   -2.12342800805160      5.50507062328263     -2.06456098922148
  O   -2.00907975144236      5.08257281672229     -3.20861160116956
  C   -3.11071690821096      6.16324795170313     -0.03265016741694
  H   -3.84373657462146      6.97505743837130      0.08129547508477
  C   -5.78192599331889      3.72046786640008     -0.08546354641721
  H   -6.53371367968942      4.51805176830712      0.00243522639758
  C   -6.38507329284104      2.28865024422607     -0.16458187998276
  H   -7.48112601947044      2.27041205627349     -0.25202542285770
  C   -6.42596412522065     -1.28503677053738     -0.26084443996486
  H   -7.52186436060751     -1.21729708192469     -0.32146996516048
  C   -5.88245563333224     -2.73997926374552     -0.26984718508501
  H   -6.65757744139244     -3.50314966813535     -0.43311298910864
  C   -3.64251118915509     -5.47683121731531     -0.10388508127768
  H   -4.51858013107808     -6.11288893060002     -0.29574163253429
  C   -2.31138336684409     -6.26718812436299      0.04832292315364
  H   -2.44124637009442     -7.35797970138055      0.09275857095207
  C   1.29133197420088     -6.58835169013668      0.40978107316359
  H   1.21450329239567     -7.68500272187959      0.40057779135036
  C   2.74705283625053     -6.05783925083275      0.53660563500471
  H   3.48851259172577     -6.83520022757787      0.77032894351454
  C   5.37190040719428     -3.59046378885441      0.55198122935260
  H   6.10146397342568     -4.38506333893712      0.76533713690568
  C   5.99935923950345     -2.17229993547727      0.43302147849024
  H   7.09902764288276     -2.16814266142603      0.45510823366434
  C   6.12115110552948      1.38724019941710      0.07852242597231
  H   7.21669956319460      1.32068494526032      0.14359460119470
  C   5.58526248153324      2.83404510070773     -0.09082787148745
  H   6.36008453493933      3.57251951400355     -0.34272368328241
  C   3.30303990233919      5.54585284334780     -0.23636844838101
  H   4.17325195677888      6.17767718773050     -0.46483354413969
  C   0.21556244646887      6.49159009320558      1.66568345914488
  H   4.55233936069923      4.43890241710932      2.72071981451900
  H   5.46522702931825      5.13999880721372      1.34721094198741
  H   5.71012963007910     -0.09685057959405      3.10093426074171
  H   7.09532403734716     -0.24565291510459      1.97160731391745
  H   4.57965037776898     -5.40134011623193      2.37299566555007
  H   3.53849617887192     -4.28806618089187      3.31753705570041
  H   -0.78223359810522     -6.19868063948685      3.06967689632126
  H   -0.78570966799181     -7.52151338682599      1.86041921837633
  H   -4.93592723107307     -4.06621234885740      2.70427270395861
  H   -5.83749617839437     -4.86508595434396      1.37562308987178
  H   -6.33654389482609      0.41648218125942      2.66978729704339
  H   -7.60731317474903      0.45063894923623      1.40485949966455
  H   -4.20740593628697      4.63044768129083      2.77855936737050
  H   -5.12689282721547      5.67455246944464      1.64633489269132
  H   0.04826137417820      6.34016982105199     -2.99132752628492
  H   0.20300573876560      7.63635554890058     -1.76280291839504
  H   5.03049164923299      4.56136742875409     -2.04830678006699
  H   3.84601920321506      3.53050020566184     -2.91513859279098
  H   7.20960354131882     -0.59945973936869     -1.38277415729221
  H   5.90193183158500     -0.67507650482379     -2.60648764038478
  H   5.04273124586652     -5.84977025910413     -0.89201495778767
  H   4.29773463306756     -5.05180196797407     -2.31334915730340
  H   -0.20702189121173     -6.35197834134681     -2.61442322438155
  H   -0.43236993572271     -7.60958766049038     -1.35686601570572
  H   -4.10031609731581     -3.73610457052796     -2.97750345194408
  H   -5.31159211284774     -4.67177587666940     -2.04194712371177
  H   -5.95734642445799      0.57186217803804     -3.05863768878988
  H   -7.38122957645975      0.55843055281104     -1.96851898305662
  H   -5.29775081183049      5.88737873799845     -1.59866347259350
  H   -4.46301208275658      5.01669194284218     -2.92526160829300
  H   0.23248464478009      6.25546243591022      2.73370086308528
  H   0.32407547032056      7.57751708246085      1.52499793601953
  C   0.59347163013904     -1.40592146483307     -4.41140854459394
  C   -0.78991984528810     -1.24004790078907     -4.39782792476187
  C   -1.32361617765350     -0.08739957226485     -3.85753003499701
  C   1.40518106999009     -0.42828459534201     -3.83635748999426
  C   0.82407944707685      0.69754444792112     -3.29438674483435
  N   -0.51702015601691      0.85709460633008     -3.33324530447004
  C   -1.12025085107245      2.09489586366275     -2.74541134855960
  C   -1.30640286757464      1.93291923178298     -1.25889115082348
  C   -0.46349637042814      2.59096923266658     -0.36317794957426
  C   -0.60759129742710      2.40556495935426      1.00719723159453
  C   -1.59100043223076      1.54742640910812      1.50039496034143
  C   -1.73359013776433      1.27803410275917      2.97216679874470
  P   -0.50329825152967      0.05168820621503      3.60156932377255
  C   0.15690393660920     -0.88427353343330      2.20745313582710
  C   1.39094501164664     -0.53755242495291      1.64830588387494
  C   1.81562787894970     -1.16542813969761      0.48111120845690
  C   1.01680044082920     -2.13389814820800     -0.12233930400077
  C   -0.21239737452244     -2.47797319158873      0.43839126768330
  C   -0.65026482441443     -1.85486853907311      1.60077388544902
  C   0.83566087178116      0.84109371275225      4.52858874711695
  C   0.87243320065749      2.21549170775520      4.77143716172639
  C   1.85073091629826      2.73641082981304      5.61422703636592
  C   2.78630943713564      1.89590463129137      6.20623280574156
  C   2.76149920388916      0.52619867649017      5.94623468628136
  C   1.78772132930893     -0.00607559792855      5.11392977682148
  C   -1.33397338908075     -1.06524631091330      4.75468450270186
  C   -0.86654098421671     -2.37203919242778      4.91741953786116
  C   -1.43488936665456     -3.18435734511990      5.89231018618543
  C   -2.46173438623721     -2.70045241368640      6.69727706361912
  C   -2.92537565625258     -1.39591527223079      6.53334043471173
  C   -2.36147753394003     -0.57118320216222      5.56769198791237
  C   -2.44439148080450      0.90156250596983      0.60233785149198
  C   -2.30876677596588      1.09630321026334     -0.76445904260497
  H   -1.45848967524537     -1.97751562970728     -4.82453708074909
  H   -2.39074799125890      0.10840121779895     -3.84149027919236
  H   2.48458715327567     -0.52693206653892     -3.81948935258985
  H   1.40176330649876      1.50102201187554     -2.84656570932303
  H   -2.07628784753364      2.25434558185777     -3.24991339810802
  H   -0.44647062304752      2.92326084809080     -2.97602946096496
  H   0.31266780655742      3.25231500490672     -0.73664460647657
  H   0.05439490917615      2.92860228647720      1.69353351116234
  H   -2.71772955540785      0.84639872874502      3.17865688408298
  H   -1.64904478077444      2.19679357515098      3.56131509243705
  H   2.01597138514538      0.21962905536952      2.11398522223857
  H   2.77320835971999     -0.89437865541347      0.04364116260207
  H   1.35014995912488     -2.61856592538396     -1.03690948688126
  H   -0.83541697433975     -3.23334463675238     -0.03057683925413
  H   -1.61454513979031     -2.12008380794754      2.02784434032242
  H   0.15683786013018      2.89080662026534      4.31478836144372
  H   1.87854263001028      3.80536941115900      5.79889727255549
  H   3.54463543185310      2.30796384943454      6.86595683604830
  H   3.49980557414375     -0.13092913583413      6.39602151477711
  H   1.77128198409274     -1.07548782640682      4.92348147062549
  H   -0.07879306610946     -2.76741585387918      4.28305142354384
  H   -1.07974423940304     -4.20359990014342      6.01073701947890
  H   -2.90593941702843     -3.34092310462981      7.45399420937906
  H   -3.72710963724584     -1.01675554319687      7.15982881590148
  H   -2.72085146676651      0.44876042038386      5.46123076796373
  H   -3.22061108110016      0.23886888919322      0.97729717538945
  H   -2.98673331040583      0.58860376682028     -1.44666715230456
  C   1.24670910169522     -2.57524848828293     -5.08504234093610
  O   0.36362701732757     -3.51202302477383     -5.44152685336900
  O   2.43783590704066     -2.62961194482225     -5.29897777685550
  H   0.84070483526360     -4.23893591812195     -5.87912696397152
