# Supplementary material for: Synergy-Promoted Specific Alkyltriphenylphosphonium Binding to CB[8]
Source: J Org Chem. 2025 Feb 10;90(12):4149–57. doi: 10.1021/acs.joc.4c02546 (PMC12123668; doi:10.1021/acs.joc.4c02546)
Supplement: Supplementary file 2 [file jo4c02546_si_002.zip › S1/representative_minima_r2scan3c_cpcm_water/4/4/4.xyz]

74
Coordinates from ORCA-job ots
  C   -7.04937547176548     -4.90971615219093      0.02095541221723
  N   -6.33379917702826     -3.65481860977946     -0.30314526373160
  C   -6.68965293063782     -2.51033117477224      0.31731722431464
  C   -6.06029431957148     -1.32372921621119      0.01499486538367
  C   -5.36416967622865     -3.66364022743242     -1.24053077196344
  C   -4.71045591814586     -2.50114939237574     -1.58391056980572
  C   -5.05100291854526     -1.30230543010117     -0.95152654879345
  C   -4.34520275522189     -0.05205887869990     -1.28684178913842
  C   -4.01501449861962      0.87249022378443     -0.29035936863096
  C   -3.30841875806564      2.00593993126039     -0.62111400782692
  N   -2.94685060372421      2.24131666057754     -1.90015618298646
  C   -2.07240003181416      3.42097725568715     -2.19971123747178
  C   -0.65152898024985      3.09103558947609     -1.81974583489660
  C   -0.11869691420649      3.54851159990478     -0.61446204157077
  C   1.15641846793321      3.15872414438630     -0.22011552878349
  C   1.90641474195387      2.29342315357065     -1.01961708523030
  C   3.23057866351369      1.75896353723305     -0.55341008739891
  P   3.02498206395249      0.34742009440176      0.61938713879136
  C   2.42460476557386      0.96988405140941      2.20411206431194
  C   1.39099639145629      0.31683874495722      2.88141464547962
  C   0.97353739991953      0.79329387223456      4.12019738803739
  C   1.58521820021970      1.90945925687016      4.68288065815546
  C   2.62624810993257      2.55080629051111      4.01344132451473
  C   3.05160247281887      2.08498359930702      2.77635643187149
  C   1.84343495777055     -0.83778493551135     -0.05891635493393
  C   2.27887873156613     -2.10269553754126     -0.46628505773934
  C   1.37030881293098     -2.99825151574864     -1.02123340153088
  C   0.03368286344629     -2.63836101381038     -1.16732438328747
  C   -0.40188205302671     -1.38118932202513     -0.75304258044839
  C   0.49481572937238     -0.47643177922228     -0.19999471916678
  C   4.63319165766949     -0.43488970557848      0.86454507997804
  C   5.00938236627284     -0.83896525731548      2.15002242075861
  C   6.23567789586753     -1.46618106016996      2.34036467767223
  C   7.08281744862156     -1.68939435737563      1.25811087479649
  C   6.70519428477846     -1.29011810457650     -0.02224063666802
  C   5.48207457756540     -0.66278886072886     -0.22628927234866
  C   1.38483972527669      1.86918434140746     -2.24463158776191
  C   0.11828729712001      2.27009354235682     -2.64536332286878
  C   -3.27524502532110      1.38196409118703     -2.88576275703720
  C   -3.97104580081735      0.22698639881277     -2.60371370671988
  H   -7.32359513212525     -4.89535171110971      1.07600368316369
  H   -6.39175858932404     -5.75345158498314     -0.18755556806152
  H   -7.94721837885843     -4.96921415372206     -0.60027263428044
  H   -6.37935936135693     -0.42239627000692      0.52652466417705
  H   -5.12946528347223     -4.62149237096271     -1.69085881902776
  H   -3.91929940829479     -2.55092073945190     -2.32405558731359
  H   -4.27095304656750      0.70732298169883      0.75049889523724
  H   -3.00842004650760      2.74338592315913      0.11574776462829
  H   -2.45984414431973      4.26621875914284     -1.62628307026419
  H   -2.17373125274681      3.63034105527162     -3.26657853901469
  H   -0.70310065893942      4.20837228557242      0.02160079809909
  H   1.56157733162060      3.51670280337497      0.72258252508876
  H   3.83374230220405      2.51379057767571     -0.03606529422704
  H   3.81453730084660      1.37783296212624     -1.39716119934129
  H   0.91554631829704     -0.56007684627317      2.45384932086936
  H   0.16881085110353      0.28714524897048      4.64460148159857
  H   1.25454948152180      2.27947146160221      5.64913276045796
  H   3.11008489434436      3.41650025759027      4.45523728070042
  H   3.87187623562159      2.58665526783383      2.26995424752919
  H   3.31810519342826     -2.39406691225754     -0.34914373507276
  H   1.71096025011945     -3.97995425512725     -1.33576976337161
  H   -0.67352294018033     -3.34073322398202     -1.59942733843508
  H   -1.44578949434650     -1.10134478199403     -0.85896223961424
  H   0.13855956863301      0.49688003229174      0.12506139870117
  H   4.35345505643128     -0.66433206408640      2.99770745351835
  H   6.52893509709337     -1.77757489890846      3.33830177672344
  H   8.04129655580266     -2.17680024402690      1.41185190267459
  H   7.36372266502899     -1.46639506793477     -0.86725136872713
  H   5.19516737787173     -0.36906255549312     -1.23169760755262
  H   1.96988825493997      1.20837437056344     -2.87903496238069
  H   -0.27799539664603      1.92939915452483     -3.59923320756364
  H   -2.96151241897571      1.64533154709770     -3.88991098419906
  H   -4.22653590798208     -0.43603965732390     -3.42304531592517
  H   -7.48306506680743     -2.58258319902094      1.05305517366255
