# Supplementary material for: Synergy-Promoted Specific Alkyltriphenylphosphonium Binding to CB[8]
Source: J Org Chem. 2025 Feb 10;90(12):4149–57. doi: 10.1021/acs.joc.4c02546 (PMC12123668; doi:10.1021/acs.joc.4c02546)
Supplement: Supplementary file 2 [file jo4c02546_si_002.zip › S1/representative_minima_r2scan3c_cpcm_water/4/4@CB8/4@CB8.xyz]

218
Coordinates from ORCA-job ots
  C   2.39968762226416      5.88157036024983      0.41126617446855
  H   2.37312815275283      6.97358939178327      0.53974778176890
  N   1.75018209213475      5.21819242509512      1.53727477207008
  C   2.65114366008433      4.49721931413755      2.29770636797769
  O   2.41241604558227      3.94739605058811      3.36844185979817
  N   3.86792176628332      4.52406092836037      1.65644546263639
  C   5.09185518094493      4.02697580599157      2.24870054778858
  N   5.52913023112958      2.75108172405810      1.72430219085289
  C   5.56747386890481      1.60902842412867      2.49438384700060
  O   5.12767228313257      1.49282993333693      3.63174142227691
  N   6.20950292924810      0.62816907414301      1.76645363612082
  C   6.64868985249649     -0.61481583932667      2.37083799097941
  N   5.96544512042520     -1.79187044967966      1.87912980622738
  C   4.91957453355629     -2.39208024840417      2.54134560521901
  O   4.42396506987980     -2.01764599031491      3.59840374094299
  N   4.53741934341714     -3.50664271248228      1.81679713315519
  C   3.77177605702222     -4.57040915031664      2.44418058713218
  N   2.52818734886874     -4.87527796631532      1.77050828346432
  C   1.29408102456364     -4.68904729089824      2.35650650836796
  O   1.07278721716588     -4.07049863096100      3.39141441141882
  N   0.35047586447059     -5.33654929538412      1.58157625346435
  C   -0.96442325669342     -5.66408398294139      2.09321477161381
  N   -2.05345873867418     -5.11150473219823      1.30709677949758
  C   -3.05595675834658     -4.37204432701037      1.90820283463734
  O   -2.98924433539612     -3.82927078862673      3.00623699025884
  N   -4.14696634573129     -4.36733000448316      1.06944849948074
  C   -5.44950282205971     -3.86883875042174      1.46218591455151
  N   -5.81317390599958     -2.60564545935681      0.85756902406401
  C   -5.93735345408135     -1.44288268104597      1.58356550233097
  O   -5.64168111114375     -1.29788281943249      2.76435224359569
  N   -6.47744757338341     -0.48024462626270      0.75518695404720
  C   -7.00761475669017      0.76986693441726      1.26646975375513
  N   -6.26342649695071      1.94227545906893      0.86103271889752
  C   -5.36102650734824      2.58037754483923      1.67939144479088
  O   -5.06090090003219      2.24709887633107      2.81989130470512
  N   -4.87204211307717      3.68032594592670      1.00186735464265
  C   -4.21251678429895      4.76085506808463      1.71202657450143
  N   -2.86883791199304      5.03176894760104      1.25088623779198
  C   -1.74583106266299      4.79017155851627      2.01193694482857
  O   -1.70799032755432      4.16671088866154      3.06609344103031
  N   -0.66742662797632      5.39348634391281      1.38495850285069
  C   -1.08071192196663      6.17318668165017      0.22703713826797
  H   -0.85978415897008      7.23958083644359      0.38205443024702
  N   -0.52928156755912      5.71622098521124     -1.03142854692272
  C   0.76071391346152      6.16758683838471     -1.51330344055054
  N   1.88780500517579      5.50881711123002     -0.88994853334353
  C   2.76756077112456      4.71518311349151     -1.59531636609458
  O   2.60982771326826      4.30881740949023     -2.73997202444673
  N   3.86583449275354      4.48152065622538     -0.79226613003778
  C   5.10029163391956      3.94145067675144     -1.32759248919155
  N   5.49498731345446      2.68501896847335     -0.72620316646763
  C   5.53108630157191      1.50329904843191     -1.44040855986528
  O   5.05909770003870      1.31992827673657     -2.55571920652182
  N   6.21938059103011      0.57798613076262     -0.68609954425744
  C   6.59110756414717     -0.72630356878166     -1.18467114317125
  N   5.85690186599773     -1.81968637810129     -0.57124693660569
  C   5.05472649526004     -2.65259825432372     -1.32826292553679
  O   4.64351896354598     -2.42447464026305     -2.45968500488764
  N   4.82409015107312     -3.79680034417141     -0.59817524349948
  C   4.13027837565577     -4.94739651683723     -1.12983098816021
  N   2.76994136162145     -5.10024819518739     -0.64924811010843
  C   1.69121750024418     -5.10897390172098     -1.51120759494257
  O   1.70080526559137     -4.73995648575142     -2.67824412163844
  N   0.60534839786903     -5.62325022834130     -0.83164580319924
  C   -0.58514671661505     -6.08219057508568     -1.51995691093172
  N   -1.79708843092457     -5.40970975508416     -1.10874508119850
  C   -2.53408096953317     -4.60898932865090     -1.95608558781347
  O   -2.18403620388227     -4.21760170373014     -3.06246258594811
  N   -3.74414750293220     -4.34773199429866     -1.34509208025829
  C   -4.86608303061987     -3.79830223182593     -2.08034874146012
  N   -5.35485360641722     -2.54360468723573     -1.54571770401630
  C   -5.29484515523050     -1.36738097131821     -2.26737665982634
  O   -4.62591712410804     -1.17549941120346     -3.27625101952472
  N   -6.14469101239339     -0.46244000595197     -1.67208081564965
  C   -6.45025516363214      0.83195940513092     -2.23940894238134
  N   -5.81763467936973      1.94360790530578     -1.55248465121346
  C   -4.90366508046468      2.75851325141649     -2.19190491584803
  O   -4.34609672417160      2.52111418082388     -3.25620809188605
  N   -4.74654102207980      3.89670129216874     -1.43407860831344
  C   -3.96157427305766      5.02883953005180     -1.87080239424438
  N   -2.69112800560710      5.17369266979034     -1.18224951401332
  C   -1.48772998836599      5.17322269677641     -1.86321367184370
  O   -1.30618017097051      4.77333611690568     -3.00680999037252
  C   -2.59615038913203      5.86030080243220      0.09631270028098
  H   -3.23818777523270      6.75312625804341      0.10157171261093
  C   -5.58114638135459      3.90120994043983     -0.25402026417269
  H   -6.17483545728507      4.82520792151030     -0.20198718695955
  C   -6.43435187037926      2.60895701011460     -0.41109590977042
  H   -7.49929723620299      2.79796110590341     -0.60726274185305
  C   -6.85755477308888     -1.01941753683032     -0.54151508164474
  H   -7.94336958384791     -0.92972568094876     -0.68831718465554
  C   -6.34700460065949     -2.48886259195648     -0.48489871909170
  H   -7.13268348146174     -3.23940110056550     -0.65405342297712
  C   -3.92667141685186     -5.13684213882137     -0.13467014307844
  H   -4.73022397510063     -5.87445675340263     -0.27402158214275
  C   -2.52333941609194     -5.76599985314271      0.08983073535503
  H   -2.54107519912582     -6.85755234794451      0.22338713976839
  C   0.95635262478474     -6.08943067325369      0.49582497363088
  H   0.73513277695828     -7.16174560025109      0.60067275282387
  C   2.46866857237488     -5.74751225715046      0.61460954192193
  H   3.11378760941930     -6.62623451693801      0.76073902319553
  C   5.44947158860386     -3.76363786217012      0.70349997647604
  H   6.02788210288549     -4.68137247891223      0.88160366715113
  C   6.31405986192722     -2.47147421549650      0.65215666312825
  H   7.39637491829305     -2.65823263042575      0.60770853895370
  C   6.77247811499771      1.14217686233165      0.52844744277346
  H   7.86707405186460      1.03632454629090      0.53660207315031
  C   6.28267621766744      2.61877019982784      0.49186984338525
  H   7.09846605230036      3.35544943869861      0.45991994991487
  C   3.83312706234400      5.28087864977629      0.42524044672279
  H   4.63487284346089      6.03326752311149      0.41335707332443
  C   0.53103398967570      5.73786813573896      2.12544910920493
  H   4.92591026292469      3.90549815026437      3.32293831204643
  H   5.88169062338103      4.77275889392605      2.07934358293385
  H   6.46598862956728     -0.54462142239141      3.44707427097506
  H   7.72429385652114     -0.74097086345013      2.18519043718353
  H   4.38692646564785     -5.48315482903004      2.47725389955810
  H   3.53361637683242     -4.25212776451451      3.46317549527494
  H   -1.04419902128862     -5.25742510658084      3.10563751833602
  H   -1.06921131203260     -6.76034459695814      2.12542993410208
  H   -5.44584858607960     -3.72876059324413      2.54721006177854
  H   -6.20195735392964     -4.62180590322455      1.18826372395014
  H   -6.98518523537056      0.71944292805912      2.35951706950641
  H   -8.04515452964034      0.88261733841262      0.92223884447039
  H   -4.15936721079240      4.48249199566415      2.76848873950315
  H   -4.80844522274724      5.67886308797602      1.59968318648873
  H   0.80578253900252      5.96864125971888     -2.58772215088552
  H   0.84380038996663      7.24984361137158     -1.33268880045756
  H   5.90737309486144      4.67470311553552     -1.17664972061944
  H   4.95368792931907      3.77398405621705     -2.39861975809164
  H   7.66614425724122     -0.87799280340530     -1.00773527642655
  H   6.38826734560746     -0.74680019706189     -2.25951643956203
  H   4.70385792830623     -5.84799561722617     -0.86724683640267
  H   4.08878668161039     -4.84277502385150     -2.21784811348072
  H   -0.44396627387682     -5.89893003125156     -2.58916660104421
  H   -0.70417707205420     -7.16135606011859     -1.34087093117078
  H   -4.53637423014476     -3.62434503470801     -3.10885200687784
  H   -5.68994212927792     -4.52802456626009     -2.07411622245209
  H   -6.10013243903521      0.83746425382626     -3.27599817359012
  H   -7.54074802935077      0.97356474665332     -2.21719173479946
  H   -4.55398520723664      5.94229556364782     -1.71531275576142
  H   -3.75249170387514      4.90180469249191     -2.93688770984191
  H   0.43979621659612      5.31667112673996      3.13069213608583
  H   0.60502705861024      6.83562916001663      2.19089500657343
  C   -6.92142213300051     -1.45657426126870      6.09136631206080
  N   -5.51617310126546     -1.13380162041721      5.76999948988029
  C   -5.19620547314125      0.11810011492058      5.39031254259003
  C   -3.91275004908508      0.42487846316254      5.00093975624783
  C   -4.59035821377303     -2.11533078751177      5.78018206656196
  C   -3.29594621641575     -1.86080106613626      5.39117563615964
  C   -2.93923371819533     -0.57465186289289      4.97554429317128
  C   -1.58474807528769     -0.28208572402376      4.47684797579601
  C   -0.85855315198030     -1.25659726990357      3.78147717478491
  C   0.38220132704833     -0.94563918586725      3.27607250865921
  N   0.90609951946433      0.28569412060014      3.45369554589307
  C   2.20954126187476      0.60926786630284      2.80833478373537
  C   2.00893224509156      0.83453877512717      1.33132298370198
  C   1.15234447269119      1.84231424674017      0.88223581339687
  C   0.95330778594467      2.03430811725284     -0.47626837364201
  C   1.60604801078522      1.22720641547848     -1.41186190038230
  C   1.31883046279753      1.42788097864064     -2.87394046087970
  P   0.03216674109835      0.26137403635064     -3.49921424396367
  C   -0.99535454349374     -0.24583089248235     -2.10581130408675
  C   -1.96650025791401      0.63560652339402     -1.61684251103729
  C   -2.64059577457616      0.32689784712821     -0.44012205243165
  C   -2.34341155552775     -0.84693801957539      0.24994588707701
  C   -1.37452207112076     -1.72163014600347     -0.23857373457422
  C   -0.69674145769718     -1.42642801959098     -1.41684052727382
  C   -0.96786743069697      1.10876670628485     -4.74220002945535
  C   -2.28084493272345      0.69168320779323     -4.97824258529590
  C   -3.00591207531142      1.27252901447267     -6.01222982225439
  C   -2.42858886243090      2.26055558920902     -6.80471456480601
  C   -1.11839765954680      2.67315785269182     -6.56784333713640
  C   -0.38025751729653      2.09707544603714     -5.54078509064626
  C   0.75497741070986     -1.18718572642729     -4.30623016061187
  C   -0.13267628930069     -2.17243616324870     -4.76113079681810
  C   0.34587135525865     -3.22988234707175     -5.52129053229090
  C   1.70187419151060     -3.30922878075893     -5.83418740601978
  C   2.58347429139344     -2.33850091653017     -5.37148090190878
  C   2.11620063209751     -1.27251062038640     -4.60765513371222
  C   2.47003200247999      0.22867793367862     -0.96329855070011
  C   2.66651431988850      0.03243586538776      0.40007335100602
  C   0.23837829807362      1.24111130045784      4.13125896137039
  C   -1.00951386237913      0.97994094934612      4.65259599403895
  H   -6.94183991996186     -2.27736979916924      6.80829553523508
  H   -7.42650430996629     -1.75158618787379      5.16685659440159
  H   -7.40027432090143     -0.57348303370451      6.51454904973498
  H   -3.70793691553403      1.43313076879495      4.66426171872061
  H   -4.92364712450033     -3.09588571491229      6.10174721300264
  H   -2.57967914198824     -2.67262595957275      5.41701370188632
  H   -1.26466866713025     -2.24614765123002      3.59272077819051
  H   0.98300227468411     -1.65832136134092      2.72060025697487
  H   2.88930975507487     -0.22646925581814      2.99758441692391
  H   2.60024051739112      1.50255959662214      3.30167479798621
  H   0.63232974199067      2.48382829544551      1.59043650979074
  H   0.28171299817591      2.81872518774760     -0.81748010483586
  H   2.21768671724280      1.32805800628964     -3.49066406109544
  H   0.91444480548454      2.43132112766315     -3.04224174333828
  H   -2.19426270211498      1.55768605034259     -2.14536014560316
  H   -3.39453372054428      1.00930761601710     -0.05765174547799
  H   -2.86606917703042     -1.08074369300780      1.17457953730411
  H   -1.14200326333005     -2.63903738203238      0.29630395444105
  H   0.06063440569170     -2.11053122536071     -1.79064014109381
  H   -2.74725755165094     -0.06352282176727     -4.35210296415158
  H   -4.03026980476718      0.95811030541709     -6.18830868905233
  H   -3.00111064270648      2.71422972067283     -7.60877345762156
  H   -0.66744193449818      3.44508386059528     -7.18413173316518
  H   0.64387348837975      2.41897439579276     -5.37367096224846
  H   -1.19079793639342     -2.12314811836529     -4.51976237728073
  H   -0.34295458358546     -3.99453747282100     -5.86739783694967
  H   2.07194699486379     -4.13635645318144     -6.43331770980102
  H   3.64249132601483     -2.40519941213121     -5.60085305685546
  H   2.82144172401952     -0.52488693306345     -4.26054214825416
  H   2.99133313557191     -0.40559882843866     -1.67555946494094
  H   3.33493881549375     -0.75514000576183      0.73814258616084
  H   0.73109038036466      2.20361714154332      4.22835540746565
  H   -1.51269818028672      1.76681450364924      5.20309026314117
  H   -5.99707036277387      0.84833319218758      5.39188295214641
