# Supplementary material for: Synergy-Promoted Specific Alkyltriphenylphosphonium Binding to CB[8]
Source: J Org Chem. 2025 Feb 10;90(12):4149–57. doi: 10.1021/acs.joc.4c02546 (PMC12123668; doi:10.1021/acs.joc.4c02546)
Supplement: Supplementary file 2 [file jo4c02546_si_002.zip › S1/representative_minima_r2scan3c_cpcm_water/5/5/5.xyz]

97
Coordinates from ORCA-job ots
  C   -1.59836579777867     -3.49048244565039     -2.54825152314608
  O   -1.55190631254244     -2.39799888542916     -1.62172269301345
  C   -2.57544715019649     -2.23155548013845     -0.76157149589038
  C   -2.44146097092597     -1.21084206203684      0.21020640538833
  P   -1.01985848464857     -0.10415178753991      0.42383861115707
  C   -1.59723276491468      1.52375822916243     -0.11474388518834
  C   -1.72915668581799      2.68622624178670      0.67720256939097
  O   -1.31082572294257      2.60804967632701      1.96130726642106
  C   -1.41082710039146      3.77088856056876      2.79737457905694
  C   -2.26515370227117      3.85482175814648      0.14746935017072
  C   -2.67743940157751      3.88406167132721     -1.18677961077406
  O   -3.18299192376320      5.06906800562265     -1.60479081059551
  C   -3.62973377850680      5.17200809568194     -2.96684859106132
  C   -2.56456594552764      2.76083752616318     -2.00611833192911
  C   -2.02615607964361      1.60020432243896     -1.45655756024661
  O   -1.86056147012278      0.46388815415179     -2.16428445415931
  C   -2.28438090416206      0.41777871223794     -3.53313330073186
  C   -0.51594764137032     -0.16877420724632      2.22007442606533
  C   0.96868961475314      0.00125533920284      2.39267901320864
  C   1.60967351257332      1.19882605978393      2.05032066500345
  C   2.98902667821100      1.31198057609330      2.13631050021156
  C   3.76153991992549      0.22780684549496      2.56270769069687
  C   5.26175005323453      0.33430800420109      2.60949365898091
  N   5.82017076013113      0.67915183538556      1.26439910072859
  C   5.48807381053632     -0.09418631188369      0.20714421674626
  C   5.98888591683995      0.18690884105558     -1.04524759648339
  C   6.83381242575841      1.28056300727342     -1.21227600000387
  C   7.16059414707622      2.06281252785151     -0.11133136832248
  C   6.63974795744080      1.74130790033059      1.12639599605824
  C   3.12752303431557     -0.95548444836702      2.93355356846962
  C   1.74188277279211     -1.06342286624387      2.85533260620609
  C   0.45381536609717     -0.66024258168368     -0.46118753722292
  C   0.89187593757945     -1.97400389448044     -0.20572557207678
  O   0.13513262001562     -2.66475550626737      0.67457509394704
  C   0.44354553883778     -4.04205862083386      0.92988703947125
  C   2.02907167769222     -2.51097942829463     -0.80497647200092
  C   2.76539562708183     -1.69397912688118     -1.66233648535067
  O   3.88978386963867     -2.10155564465811     -2.30187430154596
  C   4.36354333582458     -3.43639916637755     -2.05690648336231
  C   2.39943431379266     -0.36756928884214     -1.90019215403443
  C   1.26199969863029      0.15099046796907     -1.28837613572702
  O   0.89517467406231      1.44221301969113     -1.42758757522168
  C   1.66822977573222      2.29057154056571     -2.28754660347800
  C   -3.53750940391907     -0.97165498630015      1.06197306893592
  O   -3.37475098332133      0.06069368038511      1.92487320724291
  C   -4.43712712960141      0.39120422111863      2.83185070649295
  C   -4.70286747168695     -1.73539866606595      1.01489543396391
  C   -4.77655785609389     -2.75981669431009      0.07164465522915
  O   -5.85098087947791     -3.57430979945212     -0.06734948048720
  C   -6.97161974985501     -3.37078914656079      0.80823921233996
  C   -3.72832773969327     -3.00802922720013     -0.81833601771983
  H   -2.42631145092485     -3.37286249254361     -3.25716527605317
  H   -1.68931677078148     -4.44826163518578     -2.02287734850904
  H   -0.64839354603748     -3.45241908313582     -3.08354797316462
  H   -1.00667304610903      3.46430160752344      3.76296847369125
  H   -2.45546924687623      4.07997200256491      2.91371534901704
  H   -0.81654017027311      4.59682055796303      2.39107544201398
  H   -2.37606893189446      4.75163065773656      0.74278290570938
  H   -3.99483520600148      6.19336891952046     -3.07764822074123
  H   -4.44292302926194      4.46464949849263     -3.16568982515151
  H   -2.80208852014468      4.99744998024532     -3.66393689327519
  H   -2.87876552376200      2.78257950492880     -3.03937644713480
  H   -1.72164045282343      1.13689641682694     -4.13919866585636
  H   -3.35930043824016      0.61400273600296     -3.61652208879689
  H   -2.06674045209455     -0.59762174394481     -3.86599823253163
  H   -0.83443236502502     -1.15695610806800      2.56311755530634
  H   -1.08470013555769      0.58671494578944      2.75788559601967
  H   1.02412353027018      2.04292780518289      1.69815945404702
  H   3.47094871992136      2.24530685666421      1.85264383151902
  H   5.71597585624087     -0.61225513382230      2.91793159504270
  H   5.59120031305840      1.11966807191279      3.29436945927219
  H   4.81828074803613     -0.92446798759331      0.40806018556723
  H   5.70624758216616     -0.45087355079056     -1.87483233087740
  H   7.23213205143510      1.52015914880659     -2.19305437882835
  H   7.81258924144984      2.92437125820397     -0.19848302939893
  H   6.85255727729531      2.31169298520398      2.02351607950338
  H   3.71816477676652     -1.80346126226810      3.27155451741494
  H   1.25980860911125     -1.99764253800869      3.12932814852717
  H   0.38786192046030     -4.62862953637107      0.00602453359550
  H   -0.31768202225503     -4.38367101030760      1.63215400507820
  H   1.43671725189117     -4.14234846466391      1.38268463080895
  H   2.33218833825103     -3.52644465201848     -0.59593634225228
  H   4.59545673289494     -3.57846130327253     -0.99512807988282
  H   5.27318882474855     -3.53591557642849     -2.64980730410890
  H   3.62609361422568     -4.17863321862449     -2.38248684902512
  H   3.02563116116331      0.23563507094090     -2.54450540861469
  H   1.17185685239362      3.26139170988955     -2.25334688657145
  H   1.66963588869933      1.91099845148817     -3.31571426735271
  H   2.69751641638483      2.38720311588395     -1.92212763519253
  H   -4.65170372064269     -0.44643137308041      3.50488320159566
  H   -5.34174916021261      0.67659103743630      2.28361880526026
  H   -4.06977531580374      1.24230871199510      3.40662313543855
  H   -5.52120634708437     -1.52927205736111      1.68891335798470
  H   -7.39783278006050     -2.37013331472158      0.67246226130527
  H   -6.68124514391281     -3.51501216847961      1.85532294383873
  H   -7.70573888096795     -4.12481566367940      0.52303059362815
  H   -3.84686303793664     -3.79899572410689     -1.54753917967589
