# Supplementary material for: Synergy-Promoted Specific Alkyltriphenylphosphonium Binding to CB[8]
Source: J Org Chem. 2025 Feb 10;90(12):4149–57. doi: 10.1021/acs.joc.4c02546 (PMC12123668; doi:10.1021/acs.joc.4c02546)
Supplement: Supplementary file 2 [file jo4c02546_si_002.zip › S1/representative_minima_r2scan3c_cpcm_water/5/5@CB8/5@CB8.xyz]

241
Coordinates from ORCA-job ots
  C   1.74315064632692      6.09825330513232     -1.25173269158471
  H   1.71463020402132      7.15004457929358     -1.57206979898332
  N   1.17562811855644      5.95231946629467      0.07098147106621
  C   2.04217651474697      5.35068238854658      0.95930015360626
  O   1.83653514647577      5.16304632870578      2.15151108768780
  N   3.19198794472003      5.01310093646042      0.26831757895376
  C   4.43422717286457      4.71716813433785      0.95966369596947
  N   4.97891101049646      3.40968971452593      0.67081291388156
  C   4.90559043563407      2.35242966257952      1.55136907653143
  O   4.30886644773661      2.34476735109735      2.62039980041142
  N   5.64948816429245      1.31335903188345      1.02490788216451
  C   6.08635293503497      0.19899932868421      1.84166846721439
  N   5.60785526088611     -1.08659999926353      1.37760505220325
  C   4.71775885704271     -1.84380177253180      2.11106012130996
  O   4.06108547685388     -1.45716378797624      3.06976348188742
  N   4.71522360597625     -3.11853389444094      1.58733924988779
  C   4.10019835935477     -4.23466796793599      2.26649157309086
  N   2.91642278045358     -4.74338581105076      1.59741872002916
  C   1.72284503123915     -4.87495187193972      2.28688378798498
  O   1.43098610296153     -4.31663754243561      3.33619354700597
  N   0.93167345738832     -5.76429672116592      1.59323859852282
  C   -0.30642974816608     -6.29856958281950      2.11719236860047
  N   -1.49770786705510     -5.73208948019773      1.52576791307379
  C   -2.37361344594552     -4.92798999459125      2.22048775211985
  O   -2.21365191668462     -4.49767002131695      3.35537955801874
  N   -3.47746923101765     -4.71312656755922      1.41578549343491
  C   -4.73440522286515     -4.24841086437730      1.97303813503503
  N   -5.24492554411131     -3.04517674146063      1.35913566186011
  C   -5.14132413633339     -1.79495493559701      1.93034556604449
  O   -4.54645542272463     -1.52368917396037      2.96521149575129
  N   -5.85110077206604     -0.90800102142634      1.13784404545213
  C   -6.28784616220746      0.37346629543197      1.66135817196767
  N   -5.84018075228977      1.50502391373552      0.87268471753421
  C   -5.06925918361067      2.50833448013083      1.43373402777359
  O   -4.43485656866217      2.43246507621219      2.47828958514397
  N   -5.16592513664566      3.61759906385067      0.62247653890773
  C   -4.54832133125351      4.88597799450396      0.93185054683247
  N   -3.29879475654699      5.13261410671231      0.22969236136991
  C   -2.13706548810223      5.41802869420881      0.92721774508348
  O   -1.93348110278886      5.18940543851841      2.11251583259584
  N   -1.25721968442939      6.02389822008541      0.05651307441131
  C   -1.81403564174077      6.20139579252960     -1.26565820389799
  H   -1.72313091171402      7.24922527247588     -1.58779197639083
  N   -1.27672754239588      5.30498220142173     -2.28387785148360
  C   -0.04779042977841      5.61670472965560     -2.99041276720627
  N   1.15309177509663      5.23890542279804     -2.26947691579012
  C   2.08896636520741      4.38884310248506     -2.83000680871177
  O   1.90992688438553      3.65797227554507     -3.79565413665661
  N   3.26494338442869      4.52305662943028     -2.12587864512192
  C   4.50997610878849      3.92945116456272     -2.55841297258435
  N   4.97566327088570      2.84268290993500     -1.71192341868190
  C   5.24393303751682      1.59223407887413     -2.23670359010907
  O   4.83528973076546      1.15523313233934     -3.30825911441109
  N   6.05918920042841      0.92188769995358     -1.35280050358899
  C   6.67196450933378     -0.35950149832249     -1.64448870098615
  N   6.04046685853396     -1.49356365736925     -0.99774141351928
  C   5.36762985232592     -2.47442770850379     -1.69289197466546
  O   5.10139379737411     -2.45599561401020     -2.88986431482434
  N   5.05050416210628     -3.48452146169470     -0.80887061642685
  C   4.59450318078126     -4.78660430611797     -1.26229635325783
  N   3.27492510045958     -5.15228344218808     -0.79255266793795
  C   2.14998965992723     -5.12960230600844     -1.58660130678592
  O   2.09922785675638     -4.74057742797147     -2.74813119886248
  N   1.09490016235651     -5.63698474606264     -0.84929390798221
  C   -0.13477463915819     -6.06734550895153     -1.49172862316386
  N   -1.33628312252976     -5.49359739390724     -0.90644568728500
  C   -2.22637839132815     -4.75794221204818     -1.67372933832777
  O   -1.97465539342143     -4.21960372851913     -2.74608021620764
  N   -3.44389607725283     -4.74714228797823     -1.02761717891841
  C   -4.67007942255178     -4.28976996033280     -1.64584975874852
  N   -5.18669699042222     -3.04658301166660     -1.09405220816428
  C   -5.55892679096749     -2.01560302940540     -1.94395206989366
  O   -5.22858210616187     -1.89918654782755     -3.11715191448626
  N   -6.38264956536619     -1.16324172919998     -1.24284903534582
  C   -7.01503935901340      0.00341936289177     -1.82534529470578
  N   -6.38704227770906      1.26783466351321     -1.50284365690593
  C   -5.57481977608221      1.95254518943602     -2.38022121876689
  O   -5.24893314213261      1.58176321526819     -3.49803618196348
  N   -5.21419846198865      3.15120130292357     -1.78402821131124
  C   -4.72794639395158      4.25361907124311     -2.59886494404535
  N   -3.44403392696430      4.77380771436544     -2.18773482723315
  C   -2.27279055517953      4.54596951988318     -2.87569490399265
  O   -2.13908108750855      3.81565561656400     -3.85095861569724
  C   -3.28243194259813      5.71826574057929     -1.10632638605773
  H   -4.02625336972147      6.52439464146021     -1.18275661575459
  C   -5.96898089002786      3.37946586303507     -0.55283195255666
  H   -6.70232876600895      4.18636185611015     -0.69469969117107
  C   -6.60610577062435      1.99003600084932     -0.27213201727559
  H   -7.67778989431192      2.03053834891128     -0.03020007483836
  C   -6.61657684001014     -1.60995433325340      0.10881341031344
  H   -7.69055444941532     -1.58949277296936      0.34425422041026
  C   -5.99449919922012     -3.03040167780765      0.12902072848311
  H   -6.73446769011550     -3.84385567387966      0.11288433828446
  C   -3.42898785531312     -5.51303172055142      0.19990389831635
  H   -4.23494453534069     -6.26118997394379      0.19782621324846
  C   -2.00140716098085     -6.12533705086127      0.22961555598437
  H   -1.98385297091505     -7.21957493768200      0.12227032353540
  C   1.56600909572948     -6.25046887342420      0.39357145512384
  H   1.49651612243865     -7.34619394224067      0.33254313678384
  C   3.01794979707192     -5.71565437840063      0.51231418199482
  H   3.76158555160786     -6.48886414482963      0.75390703169828
  C   5.65617235307234     -3.27895995781046      0.49860536089021
  H   6.37093606236848     -4.08411641337880      0.72134101309971
  C   6.30986861093866     -1.87099793844909      0.37745366384277
  H   7.39196832756448     -1.86368715823588      0.57175739314554
  C   6.36718511028730      1.70906176284178     -0.17893661240368
  H   7.45120379773170      1.72598609736113      0.00251287269993
  C   5.75853516438747      3.10137306667787     -0.50595456198759
  H   6.50733656497879      3.88376660072031     -0.69467526873808
  C   3.18332534919866      5.53114709665937     -1.09155947732037
  H   3.97458831547270      6.28384464805348     -1.22193934267477
  C   -0.02420965855783      6.64603941728976      0.48950430665215
  H   4.23794433840947      4.77069510479820      2.03440935064294
  H   5.18498122576167      5.47178960308710      0.68312961806723
  H   5.70477330480924      0.35662433142489      2.85469459431028
  H   7.18654554246687      0.17787068443039      1.86017759909069
  H   4.84129902165177     -5.04365808630548      2.35467393544477
  H   3.80114609381645     -3.90233592905236      3.26481583361796
  H   -0.33894964781435     -6.09409125831881      3.19102063980070
  H   -0.30982987416107     -7.38427821331400      1.94749559160041
  H   -4.56990488055369     -4.04620057317369      3.03519088654409
  H   -5.49308269012038     -5.03723853801270      1.86173193841765
  H   -5.87714370791048      0.48123351921029      2.66976483680894
  H   -7.38836627867097      0.38512465168111      1.70916336799855
  H   -4.33558956716470      4.90661664621019      2.00455891694363
  H   -5.26223407269092      5.68374954714985      0.68098200393814
  H   -0.05711794354505      5.06618662873958     -3.93605376280258
  H   -0.01664432819733      6.69881712319862     -3.19365234071958
  H   5.28033845902681      4.71438433584164     -2.58421225253822
  H   4.35967937819296      3.52777428688100     -3.56458492931353
  H   7.72355914838769     -0.31375297226241     -1.32940087939925
  H   6.61754234789282     -0.52246886271328     -2.72481110035260
  H   5.30578909071140     -5.55319878265448     -0.92341222271626
  H   4.57055583093484     -4.76554535551750     -2.35554191821717
  H   -0.08506314113634     -5.75710716394984     -2.53965730172695
  H   -0.20737843628833     -7.16520949067236     -1.43591880417164
  H   -4.47342664533573     -4.12003330536904     -2.70864666468133
  H   -5.42694839180833     -5.08173728312466     -1.53360699558756
  H   -6.98998784920076     -0.11266840696142     -2.91244172489747
  H   -8.05717925515551      0.03692017769698     -1.48138567838582
  H   -5.45929884866030      5.07536797000673     -2.56961879083313
  H   -4.63236680540901      3.88526951382143     -3.62559983508525
  H   -0.02928902217103      6.67686216951865      1.58281748648362
  H   0.00627605063105      7.67084269137260      0.09230915629644
  C   -3.66235125994870     -2.03663846642172    -10.69964099300756
  O   -3.50660886000532     -1.00444894567311     -9.71531169921618
  C   -3.33861976663526     -1.35198541969816     -8.42109589813636
  C   -3.06434066043651     -0.31298748206238     -7.50863031294374
  P   -2.72557056041898      1.38863565642746     -7.97666437662120
  C   -3.92212023190164      2.56147453246794     -7.28954490108277
  C   -3.61711704560638      3.94027540971444     -7.35082083323103
  O   -2.47308854664661      4.25361989425501     -8.00931334053625
  C   -1.99281654834750      5.60526438895524     -7.94491484150830
  C   -4.45376917359610      4.90082192417698     -6.80086234647689
  C   -5.65676260158253      4.48791182741134     -6.22130088150608
  O   -6.40436787770319      5.48078630310542     -5.67665895832214
  C   -7.65713086622907      5.12625595765217     -5.07029406612589
  C   -6.04357691167585      3.15088401234592     -6.22739149957668
  C   -5.18187810970060      2.19748460624620     -6.77401697855383
  O   -5.51653338460164      0.89370084567544     -6.85350063739335
  C   -6.77917997756794      0.46574341988531     -6.32186129483349
  C   -1.06944508148942      1.89465995246482     -7.26257828071113
  C   -0.24612133391834      0.90114306210521     -6.48501246774790
  C   0.30543819907352      1.34994930369655     -5.28085715880678
  C   1.08541993815003      0.51911097212709     -4.49148059626563
  C   1.30981359330465     -0.80249477561674     -4.87487946703055
  C   2.14677281578587     -1.72941015319176     -4.03251398924367
  N   1.80958839505871     -1.62467596830684     -2.58736221103839
  C   0.70434439311580     -2.24636779449731     -2.12286651154911
  C   0.39051402655474     -2.18740153285577     -0.78058862100978
  C   1.21754845188796     -1.47832739712596      0.08625145821014
  C   2.32976480158806     -0.81690085809748     -0.42255634536980
  C   2.60718251940579     -0.90524667831847     -1.77190670320600
  C   0.77885161597556     -1.25459902088527     -6.08179999009056
  C   0.02482350152570     -0.40777613940438     -6.89049331044996
  C   -2.64660907190812      1.62404933027943     -9.76391304098097
  C   -1.47125102773630      1.30485553755509    -10.47956765372001
  O   -0.53790087642644      0.61633035556865     -9.78114627923872
  C   0.74147877564490      0.37674199709276    -10.38976679216562
  C   -1.31525515206712      1.64719255786746    -11.81436309143671
  C   -2.37583161714606      2.27217244780199    -12.47817729666242
  O   -2.13528341186897      2.58415157297604    -13.77426204202391
  C   -3.18528523377817      3.21442304094433    -14.52569373592978
  C   -3.59384668880686      2.50724798585307    -11.84144884652608
  C   -3.72956273638546      2.14622505295250    -10.49913443435405
  O   -4.90767211047882      2.23626513768459     -9.84638093666837
  C   -5.99670684634234      2.94221472665984    -10.45975503399590
  C   -2.98194568877467     -0.64513186605324     -6.13599855111182
  O   -2.79929911882542      0.40327339394580     -5.30524678470283
  C   -2.46414180159883      0.12720875029390     -3.93267625887213
  C   -3.08494774744994     -1.95331472194692     -5.69415147963602
  C   -3.30650892848163     -2.96246214845844     -6.63401646184787
  O   -3.39789934681005     -4.21242812156148     -6.11840117023264
  C   -3.63302593851055     -5.30470123370546     -7.02146951539689
  C   -3.44198033243693     -2.67820901718686     -7.99327612585070
  H   -3.71746659743620     -1.51332885492316    -11.65527552336953
  H   -4.58657904106411     -2.60221264646807    -10.53521768367270
  H   -2.80106579078247     -2.71441309720344    -10.69699691002309
  H   -1.03086319270207      5.59598887543269     -8.45861493522065
  H   -1.85816737177305      5.91931679915235     -6.90334933312596
  H   -2.67895636587160      6.28836895942733     -8.45754155363619
  H   -4.21386861628946      5.95610039156177     -6.82293921509222
  H   -8.07378270891859      6.06033878276055     -4.69222799703044
  H   -7.50701537452144      4.42599370571840     -4.23931488032975
  H   -8.33934111605061      4.68791151960760     -5.80785106294864
  H   -6.98411830090914      2.84452811249537     -5.79553468644116
  H   -6.80038392364321     -0.61506447468699     -6.47056385984048
  H   -7.60951098088040      0.92983812963093     -6.86720383504080
  H   -6.84694713894054      0.69636019654361     -5.25392723896954
  H   -1.30073789872575      2.73447530834071     -6.60469836578637
  H   -0.50144883962555      2.29761813552836     -8.10618668344033
  H   0.11814422947436      2.36578337259363     -4.94742104190074
  H   1.49757328673916      0.91090559926540     -3.56488649216627
  H   3.21392866100011     -1.50599817715868     -4.11733186068874
  H   1.99463666640072     -2.77221973535126     -4.32064381742957
  H   0.10474619223026     -2.78937695201485     -2.84567675813506
  H   -0.49275908680822     -2.70340184365645     -0.42104854602973
  H   0.99028971058336     -1.43491757957558      1.14706370230739
  H   2.98870208159219     -0.23247331954208      0.21089414947878
  H   3.45400938545780     -0.41519112933371     -2.24107848325730
  H   0.95024752858531     -2.28194667866425     -6.39502284835689
  H   -0.37873602867949     -0.78923696840854     -7.82096056805807
  H   1.33779701561224     -0.11996163838197     -9.62329695829149
  H   1.21653943537696      1.32049088792349    -10.67910922624024
  H   0.63918836881953     -0.27761309804667    -11.26241244541376
  H   -0.41105575629669      1.42374199026367    -12.36587867528328
  H   -2.76861852745864      3.39062465215030    -15.51775727011597
  H   -3.47345977941089      4.16871145742887    -14.07015554488336
  H   -4.05931550489470      2.55755540932700    -14.60385090782370
  H   -4.43134922531688      2.92678183295412    -12.37930578092785
  H   -6.78363544246293      2.96586932280126     -9.70435839100992
  H   -6.35561159105878      2.41411061112697    -11.35035909834925
  H   -5.70113552369891      3.96456009589616    -10.72098892714320
  H   -2.25817956595743      1.09986475193242     -3.48505407237131
  H   -1.57018455180844     -0.50502283167821     -3.88216938661403
  H   -3.30595929333517     -0.34906249755848     -3.42171110005431
  H   -3.03187471645964     -2.21370202819328     -4.64519269414264
  H   -3.66489305293520     -6.19775484798181     -6.39664296577259
  H   -2.81889097939704     -5.39188518034951     -7.75004776909437
  H   -4.58996305352586     -5.18342667255122     -7.54182555315109
  H   -3.64271694554134     -3.46299806864712     -8.70732209348992
