# Supplementary material for: Synergy-Promoted Specific Alkyltriphenylphosphonium Binding to CB[8]
Source: J Org Chem. 2025 Feb 10;90(12):4149–57. doi: 10.1021/acs.joc.4c02546 (PMC12123668; doi:10.1021/acs.joc.4c02546)
Supplement: Supplementary file 2 [file jo4c02546_si_002.zip › S1/representative_minima_r2scan3c_cpcm_water/6/6/6.xyz]

38
Coordinates from ORCA-job ots
  C   0.12226072990303      0.12198615000280     -2.61988388463244
  P   0.03888131135060      0.03888907266224     -0.81397019490634
  C   -0.83389671168593      1.48366775276380     -0.17661228783818
  C   -2.04903885633412      1.86295729532325     -0.76069964323373
  C   -2.73874857276729      2.95723733195152     -0.25364636308139
  C   -2.22440132579586      3.66902622990576      0.82911588460352
  C   -1.01850328039671      3.28721431399061      1.41020512834860
  C   -0.31776174345699      2.19355774728848      0.91114745527695
  C   -0.83985238646031     -1.45805223013462     -0.32184790355168
  C   -0.50992311707385     -2.67495736284657     -0.93139578452103
  C   -1.15987037485412     -3.83663224734276     -0.53348867018901
  C   -2.13025753506526     -3.78852687637480      0.46626273607378
  C   -2.45277462894008     -2.57808112643698      1.07342199992071
  C   -1.80947735802914     -1.40758084155941      0.68330147864366
  C   1.70996654071396      0.00248221505159     -0.13414968980536
  C   2.67503819055583      0.88217357161256     -0.64009883417455
  C   3.95210703273400      0.88345429553071     -0.09264830008343
  C   4.26640817397558      0.01721736279714      0.95329546796288
  C   3.30363716936311     -0.85297108118210      1.45714974793012
  C   2.02150743400552     -0.86474804417443      0.91694902043530
  H   -2.46216345652919      1.30859658961018     -1.59887288340968
  H   -3.68020823671295      3.25432808869576     -0.70574302506093
  H   -2.76747363936954      4.52434207867516      1.22086564121430
  H   -0.61807249150592      3.84043016320466      2.25431208815933
  H   0.62251764771250      1.89796486230937      1.36703675734441
  H   0.25114052607441     -2.72247653599678     -1.70527710265303
  H   -0.90738009677324     -4.78121896173344     -1.00571015092193
  H   -2.63603714491768     -4.69969834496022      0.77272757409949
  H   -3.20774105404019     -2.54083638162290      1.85284671611240
  H   -2.06232315358525     -0.46465445207385      1.15921745644007
  H   2.43589738442856      1.56667099465228     -1.44912933623062
  H   4.70305887106567      1.56292896209562     -0.48419017328889
  H   5.26665944144728      0.02181851886724      1.37684870643543
  H   3.54816036250148     -1.52737970283942      2.27220213765885
  H   1.27258547865290     -1.54495065349122      1.31208011184600
  H   -0.88912674260826      0.04922418318959     -3.02993671262579
  H   0.73094664559173     -0.70822691910392     -2.98979247204002
  H   0.57282896682574      1.07283398169311     -2.91785269625777
