# Supplementary material for: Synergy-Promoted Specific Alkyltriphenylphosphonium Binding to CB[8]
Source: J Org Chem. 2025 Feb 10;90(12):4149–57. doi: 10.1021/acs.joc.4c02546 (PMC12123668; doi:10.1021/acs.joc.4c02546)
Supplement: Supplementary file 2 [file jo4c02546_si_002.zip › S1/representative_minima_r2scan3c_cpcm_water/6/6@CB8/6@CB8.xyz]

182
Coordinates from ORCA-job ots
  C   2.71286938414779      5.81985895384005     -0.67942168724495
  H   2.77085551358402      6.88171986546207     -0.95903433046217
  N   1.98031503396758      5.65338310109818      0.55121446095842
  C   2.61724134995925      4.80677956488705      1.43260418238072
  O   2.21083343164835      4.48167074938618      2.54058915433072
  N   3.80925033083447      4.40904428882669      0.84923122662478
  C   4.88586784197136      3.86628088733141      1.65910391518464
  N   5.36481778208899      2.58004465437518      1.20391435631738
  C   5.18412155396394      1.42217857763550      1.93201549059241
  O   4.44772742026651      1.28728179376498      2.90094199069585
  N   5.99915598844737      0.44958248051272      1.38960655468108
  C   6.27533948496005     -0.79718916145762      2.06848341510085
  N   5.71088376878658     -1.95953610724188      1.40679730677391
  C   4.87419048787019     -2.82813845965127      2.08561396796157
  O   4.28561337700370     -2.59393183346873      3.13344646612436
  N   4.84172210668339     -4.01366688304593      1.38448231302238
  C   4.15153652143958     -5.19538900867249      1.84943761922458
  N   2.88019864729772     -5.44344912446577      1.19998194397775
  C   1.68144058758313     -5.42578699511673      1.88282475049155
  O   1.50258080035632     -5.00070978359796      3.01701693852268
  N   0.72185831263981     -5.99028561952978      1.06611572605280
  C   -0.55781575838572     -6.43323818998674      1.58105070661340
  N   -1.69321884664735     -5.79924811444033      0.95063490146430
  C   -2.50188653956482     -4.89911190536996      1.61012387978185
  O   -2.27018575698296     -4.38742586157701      2.69864713665471
  N   -3.62837538605510     -4.69722270851673      0.83832306860049
  C   -4.83017320787953     -4.10161380472315      1.38848892222412
  N   -5.22155122481585     -2.86666995556378      0.74879745225494
  C   -5.12101376263633     -1.64009215883071      1.36710269431784
  O   -4.56382207039795     -1.41270191250891      2.43440345052126
  N   -5.78435865943236     -0.71855671735219      0.58450852275508
  C   -6.13287346759378      0.59692172150732      1.07132473187806
  N   -5.45929522964056      1.67480483092363      0.37076562975635
  C   -4.65870962925957      2.57627963319015      1.04952507907245
  O   -4.18496819645198      2.42121360036402      2.16780753807550
  N   -4.51099180859534      3.69151718934168      0.25447157770630
  C   -3.87486428452800      4.90706700908654      0.70815323021921
  N   -2.53539603409086      5.10655591785366      0.18663072957649
  C   -1.45754940017717      5.30642051933909      1.02990001341966
  O   -1.42518953764944      5.06283703672913      2.22934600580932
  N   -0.43273897870291      5.84623519065133      0.28336687163009
  C   -0.80716237790350      6.07967314935476     -1.09369299461010
  H   -0.61815892265108      7.12622073441472     -1.37425701431588
  N   -0.18901247153127      5.17543566964421     -2.05645097766152
  C   1.11494711663656      5.46610101516658     -2.62449072394368
  N   2.22643445830570      5.01561071300232     -1.80329216022881
  C   3.25741306085628      4.27861262533188     -2.36928446686014
  O   3.20769303723770      3.66502371754546     -3.42705397414598
  N   4.35517013738469      4.38015351728543     -1.54214887146112
  C   5.64535741353248      3.79518321339867     -1.84421127225363
  N   5.90171360282072      2.52943205089932     -1.18383425939062
  C   6.10073543065030      1.35808801626334     -1.88507950585274
  O   5.92683298527227      1.19977388735723     -3.08708167122689
  N   6.54773427497055      0.40180839861838     -0.99707729266364
  C   7.04657812145519     -0.88873935273268     -1.43150292369209
  N   6.26127582267335     -2.01940957134245     -0.98094065733798
  C   5.35093418560890     -2.68176260748554     -1.77537486042126
  O   5.04236841703717     -2.38103537260999     -2.92104614432401
  N   4.86339250486170     -3.76419817462668     -1.05650633348132
  C   4.24554908421203     -4.88469868479700     -1.74826119804644
  N   2.93714397022621     -5.23970207368589     -1.23603958790241
  C   1.80372733258946     -5.21037087984046     -2.02588605886937
  O   1.70439470000943     -4.66465788919570     -3.11924846031198
  N   0.80905943540096     -5.91505889367891     -1.37659884663658
  C   -0.40910901180708     -6.34695454835011     -2.03773520216518
  N   -1.61971993337035     -5.75615771677585     -1.49839311678719
  C   -2.49984534633866     -5.05517270515021     -2.30165583120918
  O   -2.28374219173475     -4.66753790500661     -3.44119373998247
  N   -3.67570229057824     -4.88999327266632     -1.60155481133044
  C   -4.86832764307663     -4.32228926986522     -2.19320536911795
  N   -5.20965061106466     -2.99983782271000     -1.69646593105068
  C   -5.27505813280886     -1.89674490635812     -2.52763174069914
  O   -4.83838731644466     -1.82752050704772     -3.66998669314530
  N   -5.94209631759713     -0.89475506149199     -1.85183538560045
  C   -6.39366623199673      0.32554647873945     -2.49181944838859
  N   -5.70087684971882      1.52458253311464     -2.06510255624138
  C   -4.74589256571431      2.15340035892638     -2.82887341566175
  O   -4.34024148128589      1.77948726117799     -3.92337494324955
  N   -4.33531526995247      3.28984572220700     -2.15600982998133
  C   -3.62144643844001      4.34793171430372     -2.85175059832175
  N   -2.37548072537498      4.73077092862563     -2.22390888082962
  C   -1.13776108683146      4.45764314244284     -2.76791789596103
  O   -0.91788160447572      3.72295414619605     -3.72311728197548
  C   -2.30762830588921      5.67828499710180     -1.13383887401679
  H   -2.99083287767358      6.52177137172646     -1.31092018970138
  C   -5.19751470455952      3.56878199968563     -1.00872818296212
  H   -5.81988350718364      4.45433593652761     -1.20199270403835
  C   -6.00650638000887      2.25065536141105     -0.85233555616883
  H   -7.09132096690056      2.40155140582228     -0.75548986525793
  C   -6.43760382218184     -1.32873682477265     -0.56054455242492
  H   -7.52678846693537     -1.18941596614329     -0.50126354516768
  C   -5.98620988153409     -2.81523148665088     -0.47890258205532
  H   -6.81996927752972     -3.53127065810658     -0.44378919924284
  C   -3.66301244093752     -5.57077123161363     -0.32451866608540
  H   -4.50733235199175     -6.27233747936155     -0.25256704772355
  C   -2.26774285561555     -6.26062946876850     -0.29442980453371
  H   -2.31312445277259     -7.35942370749817     -0.31350266545210
  C   1.28614798761210     -6.53648688748015     -0.15519037281753
  H   1.13665680439682     -7.62545331928286     -0.19532776317847
  C   2.77887668050471     -6.10963912798633     -0.08211383607223
  H   3.48480449775832     -6.95112956059755     -0.13674068376441
  C   5.62811973184564     -3.96521271578443      0.17640941718073
  H   6.26782144944407     -4.85566193482766      0.09186420376135
  C   6.41231391865154     -2.63372097899858      0.31586206918340
  H   7.47562949441681     -2.76493842422330      0.56259264511416
  C   6.83127303217489      0.95572086336801      0.31549046988458
  H   7.89588502133508      0.83081094175391      0.56200864966871
  C   6.38506228607847      2.44215225817980      0.18356917913719
  H   7.19633924494711      3.16589241241053      0.34978059285206
  C   4.08649315864566      5.17263980824852     -0.36750752229502
  H   4.89400457686978      5.89783215337176     -0.19224439311634
  C   0.77461258660807      6.38360752320082      0.87489788722287
  H   4.50716352089532      3.74750799951650      2.67856611017488
  H   5.72936323968756      4.57361718835803      1.65932899887517
  H   5.84111021615167     -0.74177346225158      3.07103201198783
  H   7.36655070438797     -0.92046895902492      2.14611125918200
  H   4.80675023934231     -6.06220344569046      1.68399175817778
  H   3.96214836081285     -5.07681188679633      2.92005494110498
  H   -0.58667407680461     -6.19978103609665      2.64920940421499
  H   -0.64314622640310     -7.52072981044996      1.43716455899801
  H   -4.64458135952243     -3.88909173671237      2.44526364178788
  H   -5.65776723524283     -4.82093985153417      1.29607262748860
  H   -5.84817170699395      0.65278924903519      2.12616484118621
  H   -7.22084813206955      0.73398502077948      0.97463760007217
  H   -3.80219122363997      4.86582790151029      1.79867136382182
  H   -4.50782592622519      5.75663971787569      0.41243027919875
  H   1.18577253917716      4.95384638858904     -3.58830124153490
  H   1.19779423363035      6.55410507997838     -2.77944248731911
  H   6.42087824435326      4.51630487657510     -1.55086730351183
  H   5.69511815725105      3.62025833281772     -2.92284201257192
  H   8.07324502716460     -1.01926922791874     -1.06180189713053
  H   7.04704433305892     -0.88956250298995     -2.52538815755962
  H   4.90589230477077     -5.76283305185071     -1.66804964663203
  H   4.13275025788289     -4.60655292484322     -2.80010855919989
  H   -0.34290323047909     -6.05622921245418     -3.09080203820512
  H   -0.47641643237568     -7.44299660925701     -1.95969208255420
  H   -4.70052825690523     -4.24142380392288     -3.27129661446415
  H   -5.71253702153049     -5.00035384396110     -1.99878668237966
  H   -6.23736161423925      0.21642259092046     -3.56891803130299
  H   -7.46520651695502      0.45351785507056     -2.28428523862208
  H   -4.26454108586968      5.23898952824576     -2.91389821095221
  H   -3.39799687261804      3.98547759495940     -3.85936718027395
  H   0.64829232001680      6.36444626112531      1.96120359477959
  H   0.90145397530303      7.42103373457758      0.53504320048620
  C   -1.89740948689883      0.33784337777643     -5.29272205888930
  P   -0.88381745807215     -0.99104059857088     -4.61484490905507
  C   -1.14278070080661     -2.48643421043091     -5.59068155304985
  C   -0.11307856873261     -3.42441279731740     -5.70796205824305
  C   -0.31822576359654     -4.57910606233311     -6.45363160210243
  C   -1.54135574190407     -4.79623179861361     -7.08329062452731
  C   -2.56669611410927     -3.86053314610995     -6.96395563802679
  C   -2.37434476786660     -2.70479479003507     -6.21605403071693
  C   0.84939629143530     -0.51493871129025     -4.76956411517445
  C   1.42009287596207     -0.46236247650583     -6.04697970854558
  C   2.73754975687923     -0.04493334578249     -6.18988146366567
  C   3.48102441265281      0.31778886194539     -5.06841072422863
  C   2.90755390759183      0.26940699586087     -3.80162759166719
  C   1.59006406339815     -0.14441514347219     -3.64505473348656
  C   -1.26426878146902     -1.23828724915202     -2.86709063782767
  C   -0.64604022721465     -2.29019299654038     -2.18046317560806
  C   -0.89042879798173     -2.45782110776970     -0.82256830212240
  C   -1.75193247191302     -1.58857204065382     -0.15370378219147
  C   -2.36829575830641     -0.54588699623243     -0.84048130709344
  C   -2.12772885061270     -0.36524526954969     -2.19977800278685
  H   0.84414530166154     -3.25901941427128     -5.22361451853541
  H   0.48239152683335     -5.30719474176538     -6.54552848324743
  H   -1.69596284237659     -5.69667731030989     -7.67114640045571
  H   -3.52008570278709     -4.02814784708305     -7.45614940924124
  H   -3.18236814331608     -1.98563275257961     -6.12490182393442
  H   0.84413213649563     -0.75096851070928     -6.92260948884412
  H   3.18408642266651     -0.00574268329843     -7.17904986977760
  H   4.51195597932864      0.63966767092926     -5.17572553465820
  H   3.49249014694159      0.55328958415719     -2.93384948596551
  H   1.14673082640357     -0.17984638255633     -2.65457391382958
  H   0.02390526109778     -2.97309873469126     -2.69800017489578
  H   -0.41153861282561     -3.27441632142422     -0.28849957402192
  H   -1.94316593271986     -1.72565605786282      0.90737244003219
  H   -3.03958498863933      0.13208708718772     -0.32017822506063
  H   -2.61560255691040      0.44604819161000     -2.73096356705292
  H   -1.65935049223502      0.42907605486254     -6.35722418110429
  H   -1.64612672818668      1.27060170859780     -4.77863461042009
  H   -2.96116257251175      0.12842970950452     -5.15870805153685
