# Supplementary material for: Synergy-Promoted Specific Alkyltriphenylphosphonium Binding to CB[8]
Source: J Org Chem. 2025 Feb 10;90(12):4149–57. doi: 10.1021/acs.joc.4c02546 (PMC12123668; doi:10.1021/acs.joc.4c02546)
Supplement: Supplementary file 2 [file jo4c02546_si_002.zip › S1/representative_minima_r2scan3c_cpcm_water/7/7/7.xyz]

47
Coordinates from ORCA-job ots
  C   4.26577791342661     -0.98872406820283      1.88818362655456
  C   2.00977032535445      0.07825037646373      2.27210598197404
  C   0.48015496506886      0.02359502986888      2.15462294473398
  P   -0.15930627352590      0.06972800593637      0.43924611054115
  C   0.90270340448037      1.16144473147679     -0.52928376476666
  C   0.84828473294925      2.53744158433247     -0.27192911863193
  C   1.71900869696182      3.39318961216815     -0.93451034922528
  C   2.64288970952968      2.88324339260288     -1.84520026811295
  C   2.70056921062273      1.51470143069199     -2.09340609428430
  C   1.83359957023936      0.64759628840879     -1.43585144968124
  C   -0.24352601324146     -1.56208819452856     -0.33666116562717
  C   -0.03261157642084     -2.73167259224492      0.39747208014914
  C   -0.17136800173368     -3.96847451699126     -0.22530110974791
  C   -0.52224088102929     -4.04027898540807     -1.56983820253079
  C   -0.74251194983914     -2.87277878221723     -2.29929923960387
  C   -0.61026879984494     -1.63316601870647     -1.68761794727276
  C   -1.83488605539854      0.75379506756924      0.45930532663362
  C   -2.31137475279968      1.47257187677876     -0.64185545485160
  C   -3.62216947899693      1.93676685735212     -0.64231728699604
  C   -4.45436824436949      1.68490904976149      0.44585042417102
  C   -3.97969008735153      0.96296084115435      1.53859293319063
  C   -2.67147952981291      0.49210904689444      1.54978482725660
  C   2.75435415652077     -1.14306304972700      1.73886773871582
  H   0.03935716271667      0.91074487170899      2.62778669499766
  H   0.06023207263159     -0.85298075497515      2.66258732817411
  H   0.13253333595043      2.93966492149684      0.44056936004051
  H   1.67511742348818      4.46031214538445     -0.73900918227987
  H   3.32054805216715      3.55629866139612     -2.36259416441418
  H   3.42112492203341      1.11646466386625     -2.80124027519381
  H   1.88592494727111     -0.41909568655405     -1.63176672401418
  H   0.23649872085238     -2.69417853265158      1.44722199000069
  H   -0.00444653911284     -4.87621041820662      0.34651495399432
  H   -0.62846808555985     -5.00795935734429     -2.05166390632977
  H   -1.02043790891413     -2.92612678017077     -3.34753511339834
  H   -0.78757372842879     -0.72905661856181     -2.26478816683791
  H   -1.66553220500158      1.67454364631187     -1.49167723700204
  H   -3.99087135452178      2.49972545982598     -1.49447008697908
  H   -5.47634498960308      2.05294330169944      0.44279093242080
  H   -4.62761014374287      0.76568214687247      2.38729021831562
  H   -2.31256432019728     -0.07454265737785      2.40422409572814
  H   2.37808424776983      0.98234113587400      1.77064396791965
  H   2.23573543039282      0.20193354341647      3.33869025756904
  H   2.51184040067070     -1.30202661221908      0.67928946620265
  H   2.41337506049953     -2.03979521454616      2.27254604706313
  H   4.79277589210636     -1.87055703230172      1.51078616932682
  H   4.54337675313477     -0.85249586503014      2.93964490255018
  H   4.62355381260769     -0.11561595134776      1.33015792955779
