# Supplementary material for: Synergy-Promoted Specific Alkyltriphenylphosphonium Binding to CB[8]
Source: J Org Chem. 2025 Feb 10;90(12):4149–57. doi: 10.1021/acs.joc.4c02546 (PMC12123668; doi:10.1021/acs.joc.4c02546)
Supplement: Supplementary file 2 [file jo4c02546_si_002.zip › S1/representative_minima_r2scan3c_cpcm_water/7/7@CB8/7@CB8.xyz]

191
Coordinates from ORCA-job ots
  C   2.06067393067214      6.01215802653266      0.02889314832273
  H   2.14131146522085      7.10591285791843     -0.05367918297879
  N   1.33902194124521      5.64298829354211      1.22231254831640
  C   1.99688121611023      4.69052533418140      1.96943548587583
  O   1.60895776319902      4.21126933293731      3.02706633741676
  N   3.18348839855478      4.38704044651482      1.32155827056437
  C   4.28693556792441      3.78440938158866      2.04615786305377
  N   4.81311285255973      2.58828370257172      1.41457354827362
  C   4.94464619965816      1.41305130898853      2.13914485257753
  O   4.34422793969122      1.12970638075338      3.16787847970837
  N   5.88936746744482      0.63283031700430      1.51158765393284
  C   6.36000497577671     -0.62789556056633      2.03840405116675
  N   5.78225304287559     -1.79609824798258      1.39790312106213
  C   5.07532590237313     -2.73514320198507      2.12570600956605
  O   4.60977960030960     -2.57432008037095      3.24674757415685
  N   5.01251472068745     -3.88905800294413      1.37696754771264
  C   4.39316566578085     -5.10752931887887      1.84817908831032
  N   3.08596969319716     -5.37596237524200      1.27926512702524
  C   1.92743173324745     -5.30588245616638      2.02518153664549
  O   1.82003040971048     -4.83500177217723      3.15020218619046
  N   0.91261498129733     -5.88418801127693      1.28882945396701
  C   -0.34463167522417     -6.27215674667735      1.89561109022160
  N   -1.49955712612776     -5.61089949179561      1.33279325326953
  C   -2.20707302163922     -4.63606605411618      1.99977647677723
  O   -1.89150238376454     -4.11686765610566      3.06255828293251
  N   -3.35021539810324     -4.36336188131741      1.26690654031338
  C   -4.50388588799838     -3.75427150052065      1.90068279823316
  N   -4.99559090895087     -2.58259872684533      1.20340003195111
  C   -5.16374427803937     -1.37991959087349      1.86892052714678
  O   -4.63060384243913     -1.06053371391258      2.92384460180912
  N   -6.05599210263098     -0.61939534642526      1.14804718584958
  C   -6.56968836791491      0.65078935647571      1.60857491655418
  N   -5.97353356546208      1.80336721358909      0.95944194819175
  C   -5.26071875799596      2.74632671029628      1.67529923227846
  O   -4.83128285768010      2.61209467606813      2.81424687282008
  N   -5.14187191826467      3.87123540513771      0.89018751659815
  C   -4.58109791797411      5.11431831785333      1.37443686818989
  N   -3.24282623602252      5.39706459305912      0.89786573821179
  C   -2.13526744679932      5.36538266772772      1.71663632809336
  O   -2.10242978515723      4.96371154463469      2.87342077346358
  N   -1.06950652623469      5.88406158461198      1.00866034792373
  C   -1.46906479820692      6.40152162881221     -0.28970936551797
  H   -1.28617049156389      7.48451313906363     -0.34522736219229
  N   -0.86822762466894      5.72612236443506     -1.42296358984406
  C   0.44102712072791      6.07022689483207     -1.93048413823781
  N   1.53793629223443      5.44251843136879     -1.21164272914723
  C   2.51635098834157      4.74043428077603     -1.89593344265004
  O   2.42680910471411      4.30707903183183     -3.03761684345724
  N   3.61664551757036      4.63419070705146     -1.07318047621203
  C   4.90008528497301      4.13841532982940     -1.52176033201017
  N   5.27480436432656      2.85184707498241     -0.97454720645842
  C   5.31065397083385      1.69479608923181     -1.72020303872891
  O   4.93372073516092      1.57273902564253     -2.87849919985423
  N   5.87088185917035      0.69854923534298     -0.93714776868221
  C   6.43498325823766     -0.49418089837231     -1.55062011083843
  N   5.88732789377796     -1.73252521843131     -1.04579159013418
  C   5.03631665013032     -2.53356038788094     -1.77410634191761
  O   4.55447108499401     -2.26741256870927     -2.86860712068247
  N   4.84158545340790     -3.70447885125292     -1.06457590545704
  C   4.30266023395475     -4.89294224912517     -1.70341143459911
  N   3.02519281623450     -5.31261252160533     -1.17060415055915
  C   1.85623276370752     -5.27197689240682     -1.89935156554967
  O   1.71780683483376     -4.78612101983310     -3.01614394210406
  N   0.87393313325342     -5.89725658341623     -1.15868418609089
  C   -0.40991437329092     -6.26243377296234     -1.71858697039023
  N   -1.53429974144424     -5.56433857913143     -1.11620489634462
  C   -2.43614956195591     -4.85676715150407     -1.89352394680286
  O   -2.25447567487271     -4.48125060370020     -3.04507638252441
  N   -3.58031194509177     -4.66242660484157     -1.14858846643679
  C   -4.82192263673340     -4.17267918784017     -1.71257097129656
  N   -5.23931324760690     -2.87898493613830     -1.21149707855801
  C   -5.32842610803261     -1.75916837691830     -2.01084437856760
  O   -4.91528287078852     -1.66094601345344     -3.15950617986201
  N   -5.98205136265374     -0.77275564556921     -1.29482335221268
  C   -6.54682694324165      0.39454823318226     -1.95340984012817
  N   -6.01435241845772      1.65449692554196     -1.48638655423524
  C   -5.10784124725647      2.39987644715164     -2.20718433740034
  O   -4.59695560459587      2.07878777736411     -3.27302137573453
  N   -4.90019844637510      3.58465161005502     -1.53091008175773
  C   -4.24954656128896      4.71667841068536     -2.16011437794938
  N   -3.00883636875983      5.10647219723637     -1.52256999366741
  C   -1.78699358635076      5.00406695856380     -2.15638121673313
  O   -1.56392565767433      4.40079115484324     -3.19927068866942
  C   -2.97198620819383      6.01115138126590     -0.38697726583159
  H   -3.64544915497926      6.86438233118897     -0.55309184655400
  C   -5.79665546561168      3.73187408393933     -0.39228773294356
  H   -6.49754739893932      4.56190246827362     -0.56077138551708
  C   -6.48047874580631      2.33664033861184     -0.29814069725295
  H   -7.57905591904321      2.37759855552037     -0.28200357929538
  C   -6.52781909870933     -1.28522296101835     -0.04341316705584
  H   -7.62694894341728     -1.28573184630928     -0.07674535032708
  C   -5.89819234726245     -2.70264756466490      0.06491663725846
  H   -6.63235680323350     -3.50334424273008      0.23760337349686
  C   -3.50743257746056     -5.29066137872751      0.15146054889177
  H   -4.37543893391777     -5.94575749078631      0.31553081279566
  C   -2.14911373040426     -6.04341009376763      0.11832932144670
  H   -2.24549966995067     -7.13882150082837      0.09902271601557
  C   1.39525182038789     -6.48890358926694      0.06056560185808
  H   1.21340149654903     -7.57348791860194      0.06824839572926
  C   2.90301020327257     -6.10528849097073      0.03899945881693
  H   3.58142727841259     -6.96984188806065      0.00030009284834
  C   5.70200204610926     -3.77853063505811      0.11043782932379
  H   6.43321529237142     -4.59181137341094     -0.00321489438351
  C   6.33967552178557     -2.36097172592048      0.17608929336051
  H   7.43829259783620     -2.36899168929256      0.22290336762492
  C   6.40724951428041      1.24065941357872      0.31028118662010
  H   7.50635027685617      1.21122816332024      0.30195133893552
  C   5.81431304832125      2.67497250642769      0.35264791180576
  H   6.55283979931192      3.45688474203389      0.58145399223224
  C   3.42375785386820      5.28954253196600      0.19777027683587
  H   4.26213896339479      5.96563721318682      0.41960297799860
  C   0.14413210574884      6.32022049314498      1.67085932741723
  H   3.92252931548107      3.50770040522756      3.03970533967861
  H   5.09813687323513      4.52393502822384      2.14506536318475
  H   6.10100577497823     -0.66931550570594      3.10021631355844
  H   7.45323656755472     -0.65913277318591      1.92378969973158
  H   5.05653249816734     -5.95024667418254      1.60905161258347
  H   4.27861007313419     -5.02489288389521      2.93279165462619
  H   -0.29419357302386     -6.01907638256668      2.95848640522844
  H   -0.47674866118703     -7.35777322698989      1.77960150924531
  H   -4.21029598148730     -3.44779772215201      2.90867570186293
  H   -5.31356779829565     -4.49905017225932      1.96377014138907
  H   -6.36675840431164      0.72935669083779      2.68048373083554
  H   -7.65558032492888      0.66620105901651      1.43607123205772
  H   -4.54215076765166      5.06166507382782      2.46628775868499
  H   -5.24348897368888      5.93593648161139      1.06798812420746
  H   0.49804396511294      5.74133104099875     -2.97225822170506
  H   0.55871673570952      7.16403124694076     -1.88131735499910
  H   5.67127844701535      4.87019617210977     -1.24352304219942
  H   4.85982792492054      4.03999532200113     -2.61021758466872
  H   7.52277323265460     -0.50234383898695     -1.38480095381226
  H   6.22732503693753     -0.44482172908723     -2.62352824071762
  H   5.02460971370241     -5.71503884354505     -1.58619528531122
  H   4.16646699597844     -4.67314912189067     -2.76642475068302
  H   -0.39514592105611     -6.01463890950400     -2.78398897549300
  H   -0.55446128799015     -7.34642222981086     -1.59293848632907
  H   -4.68875180793973     -4.08575539605495     -2.79461951614450
  H   -5.61455231203595     -4.90328347976735     -1.49406215316147
  H   -6.32739323517746      0.31184132293744     -3.02196488133445
  H   -7.63574545974462      0.39835389657710     -1.79907912289135
  H   -4.93733687024818      5.57577356332730     -2.14727159813228
  H   -4.02549128194978      4.44080187102775     -3.19470080842676
  H   0.02600946463240      6.12796656965196      2.74109705063519
  H   0.27637605017128      7.39884965501888      1.50128859892742
  C   1.80216900406865     -1.60779213612271      1.02777563868731
  C   1.34105387173684     -1.73485923877534     -1.44946878140325
  C   0.30781373443598     -1.94112662502012     -2.57773843360033
  P   -0.22886153632173     -0.38397756168705     -3.33980323771325
  C   -0.83316072813902      0.69972983142054     -2.03141320233226
  C   -0.01136186185732      1.67156072689122     -1.45304271634644
  C   -0.45774524416168      2.36101718560175     -0.32874269685637
  C   -1.70504942106437      2.07337403487546      0.21994244475864
  C   -2.52211809876805      1.10374422025974     -0.35971705301481
  C   -2.09355184591250      0.41807773491503     -1.48842931948966
  C   1.14050483041034      0.36647725705499     -4.24737435933429
  C   0.98906832142206      1.66194001462038     -4.75696181243857
  C   1.96041683968875      2.18399203017684     -5.60128549369666
  C   3.07497736719301      1.42107260223396     -5.94256707260632
  C   3.22929950030454      0.13831402501276     -5.42575116660142
  C   2.26461283065962     -0.39621935881080     -4.57870059181592
  C   -1.54956163288253     -0.68011511775340     -4.53545376233771
  C   -1.66772574774417     -1.92666549444548     -5.15753949682994
  C   -2.61646788407166     -2.10303797940124     -6.15906885762891
  C   -3.43310857630575     -1.04262254081608     -6.54453896334484
  C   -3.31261031489699      0.19783080907146     -5.92160923504179
  C   -2.37262966552177      0.38493369305430     -4.91567183553248
  C   0.73099607710552     -1.76019048922635     -0.04819922322698
  H   -0.60398207687243     -2.42616721566343     -2.20350652903664
  H   0.70218080201121     -2.59012313629240     -3.36637880368480
  H   0.96915201383398      1.88949349330320     -1.86850143164588
  H   0.17025551600277      3.12761765273033      0.11627642421670
  H   -2.04530521376077      2.60320918353489      1.10590059926765
  H   -3.49596375472011      0.87654323015375      0.06658554305695
  H   -2.73288264234784     -0.33712724137245     -1.93994485317061
  H   0.12105610170424      2.26376599958897     -4.50026942794040
  H   1.84660071037448      3.19130624268192     -5.98956068860282
  H   3.83009738854837      1.83242672649244     -6.60645136942428
  H   4.10582927419945     -0.45182629623006     -5.67568269253590
  H   2.40516357955065     -1.39646195958788     -4.18273698388686
  H   -1.03669455026519     -2.75932275584578     -4.86532615536101
  H   -2.71596311356041     -3.07275040422461     -6.63764879289667
  H   -4.17092658148333     -1.18523005873132     -7.32909680587353
  H   -3.95762831830581      1.02156835475597     -6.21193648594849
  H   -2.29794956981059      1.34834679967930     -4.42025774115959
  H   2.08504780051821     -2.53466098630083     -1.53157840647917
  H   1.90166820589590     -0.79894091268056     -1.58887021254149
  H   0.19491492213132     -2.71126636968924      0.08683552237591
  H   -0.01760517167959     -0.96337020129297      0.05018322659193
  H   2.54135177371902     -2.41450854380786      0.95240408020538
  H   1.36909708931618     -1.64059778463190      2.03263881087900
  H   2.33605361259034     -0.65517038303292      0.91835149726407
