# Supplementary material for: Synergy-Promoted Specific Alkyltriphenylphosphonium Binding to CB[8]
Source: J Org Chem. 2025 Feb 10;90(12):4149–57. doi: 10.1021/acs.joc.4c02546 (PMC12123668; doi:10.1021/acs.joc.4c02546)
Supplement: Supplementary file 2 [file jo4c02546_si_002.zip › S1/representative_minima_r2scan3c_cpcm_water/8/8/8.xyz]

48
Coordinates from ORCA-job ots
  C   4.66022736793315     -0.33065837366004      1.27364335476016
  C   4.04561611258630      0.87030813529326      1.62054148897064
  C   2.66912451233109      0.91811079771332      1.81853845973231
  C   3.89378548078880     -1.48695869885566      1.14065070726488
  C   2.51759932506375     -1.44189484070095      1.34351628542040
  C   1.89394717439274     -0.23602645716108      1.67714719929576
  C   0.40204035500223     -0.16013427165193      1.85282720521314
  P   -0.49953337701309      0.01473806931101      0.25535109901678
  C   0.19552537348686      1.37649273764200     -0.70236033658591
  C   1.50757448366224      1.28038164215930     -1.18884902608755
  C   2.05331235334101      2.34121971064116     -1.90031718739795
  C   1.30228582133472      3.49281383858559     -2.12797559668033
  C   -0.00224492394342      3.58405795670403     -1.65093315603530
  C   -0.56151200332372      2.52825149699506     -0.93849756380061
  C   -0.36434664354646     -1.52295591959525     -0.67930215787046
  C   -0.08893352119264     -1.50644756914477     -2.04947801721483
  C   -0.03719870038737     -2.70566263117711     -2.75322566105047
  C   -0.26390591511039     -3.91213445534543     -2.09749864771724
  C   -0.55299783230883     -3.92605913277549     -0.73386059575120
  C   -0.60705171123725     -2.73559314071470     -0.02096573224633
  C   -2.24044191813807      0.33002005012928      0.61726047490743
  C   -3.22991455756125     -0.33924782009176     -0.11042066677970
  C   -4.57023876749024     -0.08127670996885      0.15590671086318
  C   -4.92382454194595      0.83739461131021      1.14053438046891
  C   -3.93722689502349      1.50688258205235      1.86151418205632
  C   -2.59422242520716      1.25792514556382      1.60522643643374
  H   4.63783482665818      1.77387268863644      1.73447058840767
  H   2.18875407903704      1.85841850111443      2.07876434468915
  H   4.36868824630215     -2.42933163817830      0.88264322950428
  H   1.92710851392676     -2.34929574757124      1.24597983576625
  H   0.12264335881745      0.70816944244736      2.45902035115608
  H   -0.00740005627129     -1.05382129715117      2.33868370110178
  H   2.09842445064533      0.38429137521984     -1.02352807386512
  H   3.06836244290157      2.26550981166701     -2.27835864075249
  H   1.73446667345140      4.31939496693012     -2.68478403458572
  H   -0.59169832397645      4.47714268516094     -1.83465487512310
  H   -1.58209074302548      2.60403712587934     -0.57646711230823
  H   0.08022199431225     -0.56835604644366     -2.56860087771571
  H   0.17973857480215     -2.69291928946837     -3.81699250649753
  H   -0.22024392511117     -4.84599703707616     -2.65058819785213
  H   -0.73751152953148     -4.86602158854357     -0.22282025021930
  H   -0.84439452644668     -2.75701910341231      1.03920665601310
  H   -2.95990309758463     -1.05849399850132     -0.87780488247044
  H   -5.33827745062090     -0.60273820434291     -0.40720445364673
  H   -5.97202362287752      1.03344525804575      1.34723208048199
  H   -4.21142569957492      2.22596176106633      2.62739932891767
  H   -1.83585134100222      1.79673914990172      2.16598462666403
  H   5.73430252867492     -0.36774556863763      1.11511552314873
