# Supplementary material for: Synergy-Promoted Specific Alkyltriphenylphosphonium Binding to CB[8]
Source: J Org Chem. 2025 Feb 10;90(12):4149–57. doi: 10.1021/acs.joc.4c02546 (PMC12123668; doi:10.1021/acs.joc.4c02546)
Supplement: Supplementary file 2 [file jo4c02546_si_002.zip › S1/representative_minima_r2scan3c_cpcm_water/8/8@CB8/8@CB8.xyz]

192
Coordinates from ORCA-job ots
  C   2.53899743778307      6.02999105395926     -0.03710458553437
  H   2.73002593075153      7.10994487956268     -0.11733082609863
  N   1.85097207793913      5.72715605512791      1.20236448482814
  C   2.54400969955567      4.83434969621289      1.98988517099401
  O   2.22939108334356      4.47396328962671      3.11766071287779
  N   3.66800606781666      4.43120011211377      1.29326650239545
  C   4.78904668339677      3.79596026651857      1.96110469250755
  N   5.09431549670851      2.46973911144587      1.46537000659366
  C   5.01230064158589      1.34365726957693      2.25529563032728
  O   4.51048819019884      1.28462723803005      3.37267601809696
  N   5.60650062137395      0.29872844490795      1.57570548021210
  C   5.97712678563542     -0.93825867951266      2.23781773346346
  N   5.35929527875566     -2.11976571911157      1.66847714431104
  C   4.52904591416323     -2.94613402023214      2.40111206969726
  O   4.03400737180231     -2.68762786735301      3.49196503746569
  N   4.37696723612282     -4.12433639297716      1.70108861999606
  C   3.76765111136788     -5.30550654037799      2.27924658939950
  N   2.52152298458291     -5.69168744298989      1.64818577619919
  C   1.31573445744123     -5.64392164720077      2.31640333022097
  O   1.10992469757668     -5.10284361883894      3.39710066825593
  N   0.39026969096302     -6.33525966505844      1.56724770896026
  C   -0.95896293568192     -6.58791055630828      2.01770622327433
  N   -1.97065225048791     -5.80347566807543      1.33010859583281
  C   -2.77219817981495     -4.90734962537138      2.01300089759983
  O   -2.55524633977051     -4.45333847380909      3.12950951806433
  N   -3.87061333740366     -4.63455926171264      1.22780571021840
  C   -5.03175307666196     -3.92446018380757      1.71773083806945
  N   -5.23804120932145     -2.62756665477957      1.10584286136117
  C   -5.23239291127963     -1.45540976350961      1.83428368969101
  O   -4.83398561652282     -1.32520849616189      2.98486285648090
  N   -5.77225405669788     -0.45942228105220      1.04429241981626
  C   -6.21829346187096      0.79884816708045      1.61274495328438
  N   -5.58382907310275      1.96548217762729      1.03948062551898
  C   -4.72740864008314      2.77662756190755      1.75320329659501
  O   -4.24538333545166      2.52804909173761      2.85193325305040
  N   -4.53287714719817      3.93369258395895      1.02541615154938
  C   -3.97095624107440      5.13018962156867      1.62160727049041
  N   -2.67973749437956      5.50495597075919      1.08550329389913
  C   -1.53386248859599      5.51373020804361      1.85202303787540
  O   -1.41771516338849      5.06045532543966      2.98422765309097
  N   -0.54618026630534      6.14611213129394      1.12657586680675
  C   -1.02495457513540      6.65174611561088     -0.14495141313387
  H   -0.84260437751730      7.73323983527892     -0.22179889046588
  N   -0.50495254648312      5.96359534523342     -1.31517230767766
  C   0.79864537295991      6.25430631019310     -1.87533746310323
  N   1.88373411282322      5.53954275956122     -1.23653264178438
  C   2.64002775272253      4.59768512121429     -1.90436750629155
  O   2.36993222993924      4.09002506458394     -2.98565301927431
  N   3.76580138075992      4.34861586318439     -1.14877030369155
  C   4.89694484965404      3.60099293622464     -1.65123140290197
  N   5.11424783140186      2.33539028111191     -0.97679895468140
  C   5.08374536804145      1.13383159281559     -1.65802255682391
  O   4.61430321171630      0.95001003970742     -2.77386169931746
  N   5.69474273685266      0.18155588921686     -0.86831365151528
  C   6.11430085647111     -1.10054094417835     -1.39323805367168
  N   5.45136579811777     -2.22978299296747     -0.77554137380871
  C   4.71256971542030     -3.13389133953297     -1.51385011803486
  O   4.31570700650167     -2.97340280943020     -2.66078702785852
  N   4.52519545284100     -4.25853635376513     -0.73819376023300
  C   4.01354970408738     -5.50226470122580     -1.27573431245793
  N   2.69750106079175     -5.85856319575871     -0.79250463485144
  C   1.57375811135781     -5.80132766438112     -1.58557393180286
  O   1.51667685658917     -5.35172398096175     -2.72328492877392
  N   0.52895800095847     -6.36718441190551     -0.88216777904577
  C   -0.71147189531485     -6.74428958931826     -1.53330030743930
  N   -1.86531047130441     -5.98259772595703     -1.10849922468019
  C   -2.43664444929958     -4.97964115889651     -1.85890656809609
  O   -2.02801056339738     -4.55919613189983     -2.93398114694758
  N   -3.57420512312851     -4.54739075792453     -1.19623739890102
  C   -4.63180298633327     -3.85143374163770     -1.90565017310555
  N   -4.98089872845149     -2.56987877055835     -1.32401606431629
  C   -4.97156390216535     -1.40749705718170     -2.07467569404236
  O   -4.40910576534222     -1.24827068914212     -3.15045336919973
  N   -5.71962415703642     -0.46283353470294     -1.40317565720263
  C   -6.12915097575483      0.78933435172484     -2.00268488395279
  N   -5.51841042794990      1.96042778515811     -1.40489377624684
  C   -4.72985597421598      2.82440934819710     -2.13822970887992
  O   -4.24479099586757      2.59634381657920     -3.24000492594234
  N   -4.60235178881275      3.99243904207139     -1.42015132374211
  C   -3.97240119760277      5.18263028412472     -1.94989135920096
  N   -2.68394543095866      5.49222388325787     -1.36318356163276
  C   -1.49860905104273      5.35205140530966     -2.05279956187009
  O   -1.35438844364342      4.79942391270355     -3.13628900951646
  C   -2.53259142973189      6.26355111776192     -0.14531905303218
  H   -3.21420088588507      7.12626213451209     -0.15016834842268
  C   -5.34753664327772      3.97363496864162     -0.17797079297863
  H   -6.05078652526865      4.81825693252242     -0.13834090404193
  C   -6.03571758509690      2.57769237906157     -0.19357435128654
  H   -7.13406777735010      2.62179021767032     -0.22283802829847
  C   -6.32389680234643     -0.98441804597282     -0.19607214866681
  H   -7.41467793737906     -0.84493951506285     -0.22000963037838
  C   -5.87949187410345     -2.47383930314118     -0.18321776780057
  H   -6.71221030909135     -3.18488085786046     -0.28807294875013
  C   -3.85826076567879     -5.36322501539096     -0.02134773670838
  H   -4.79658441695319     -5.92092891630151     -0.15546624873135
  C   -2.60075116786413     -6.26928405341385      0.10154786895236
  H   -2.82872135071722     -7.34279136266996      0.17011048547362
  C   0.96315456237616     -6.94186841693538      0.38212735501022
  H   0.79316140298769     -8.02803663571901      0.38623069954416
  C   2.46548437617898     -6.53797934853997      0.46596239860691
  H   3.15047026209527     -7.39112210320639      0.57432692529233
  C   5.22799265654771     -4.18621336968242      0.52706357152710
  H   5.94298499750186     -5.01722403971442      0.61658602934246
  C   5.89466829886916     -2.78220632534934      0.49199192519936
  H   6.99346165740201     -2.81119887848400      0.53535093029096
  C   6.24990119288778      0.74079459080784      0.34841496974885
  H   7.33341557329223      0.55803854716461      0.39672328880322
  C   5.86977933813146      2.24659263288759      0.26010518238252
  H   6.73705282791626      2.92228829184117      0.22968485289719
  C   3.83006921198145      5.16445602933139      0.04638676855046
  H   4.76016040697758      5.75095917991103      0.06485568483365
  C   0.73469424363561      6.50957423187074      1.69496105898495
  H   4.54236634690141      3.70727829292335      3.02314307685122
  H   5.67925198120152      4.43104164471848      1.83803362960249
  H   5.66236898389869     -0.86434152761179      3.28273080012139
  H   7.07083993335573     -1.05310497737780      2.18782507815316
  H   4.47833286311756     -6.14200786643859      2.20232857914909
  H   3.56024901434690     -5.09465052520430      3.33236211386737
  H   -1.00821224405163     -6.34208108916415      3.08263669584576
  H   -1.18273630172326     -7.65504253102488      1.87384470627954
  H   -4.90315147192760     -3.77225561298856      2.79319945926269
  H   -5.92177015460005     -4.54439784575982      1.53489256711173
  H   -5.98897321693683      0.77923669078891      2.68206323829957
  H   -7.30571115902229      0.88839870037016      1.46895272668531
  H   -3.84664548833926      4.94813654411210      2.69307034409999
  H   -4.67501314815438      5.96178362638733      1.46749343047631
  H   0.78083516111143      5.96699186627368     -2.93077432634622
  H   0.98904898051409      7.33468285318728     -1.79038924852756
  H   5.80195060827059      4.21756295356310     -1.54267843506718
  H   4.71817754221777      3.39233365858801     -2.70988752399045
  H   7.20050501877103     -1.20123381485926     -1.24615562529127
  H   5.88379845746677     -1.11929551479250     -2.46227435048360
  H   4.71229218721486     -6.31018838714144     -1.01562406660860
  H   3.95550918877705     -5.40093154385627     -2.36325731211879
  H   -0.58421568629421     -6.58989350919059     -2.60879149614186
  H   -0.90758131883120     -7.80724813766585     -1.33259534259179
  H   -4.28919982752064     -3.67223251322226     -2.92874995303506
  H   -5.52902097944070     -4.49110505898872     -1.92477716292860
  H   -5.84480601772288      0.76709941057153     -3.05862997508821
  H   -7.22263598612374      0.87522829141962     -1.91593135599042
  H   -4.64328501454929      6.03730765903477     -1.78301516391752
  H   -3.82707580320548      5.03293773235855     -3.02365059258891
  H   0.67468475746899      6.36240244231348      2.77738871347583
  H   0.92715844982218      7.56943963184364      1.47503821364166
  C   0.97891663542565     -2.22315660116737     -1.02307377774011
  C   1.67752598738325     -1.02427725009692     -0.89564733422627
  C   1.92070673401575     -0.48866897215770      0.36585234612634
  C   0.53512081768898     -2.88744953471375      0.11848991641413
  C   0.78788864418820     -2.35829987514173      1.38131165456730
  C   1.48146184853002     -1.15273329391187      1.51426656534720
  C   1.71772892959793     -0.52949308170189      2.86572477564009
  P   0.17849074707483      0.18937073190162      3.56207339572115
  C   -0.75272416808093      0.86011572527385      2.17587871091655
  C   -0.32283151732085      2.06700516581565      1.61171064177277
  C   -0.86890350773833      2.48857557643262      0.40524927183213
  C   -1.83620224542167      1.71599408043857     -0.23384904249274
  C   -2.26633097976106      0.51917536604208      0.33372208929428
  C   -1.72304455870162      0.08164152795259      1.53665884443794
  C   -0.78954131717274     -1.02856021666915      4.47952861223601
  C   -2.11156838108480     -0.71011675716367      4.81384637890894
  C   -2.82010111602141     -1.53966678544211      5.67371323097426
  C   -2.21638235898618     -2.67680150146297      6.20547254543437
  C   -0.90376198761563     -2.99432608316447      5.86898075040601
  C   -0.18329545974573     -2.17213664301927      5.00962494407027
  C   0.60287035226654      1.50558772159111      4.72303314622392
  C   -0.33545897612784      2.50487046345139      5.00098633254819
  C   -0.04428486804072      3.46708405242901      5.96032934935558
  C   1.17108170026962      3.43087612928543      6.64092539085997
  C   2.10101645484656      2.43130669268014      6.36456063646117
  C   1.82139869507710      1.46185930741698      5.40749376217357
  H   2.03041222072863     -0.49998923232238     -1.77970232779007
  H   2.45479266086120      0.45473561128725      0.46246057187662
  H   -0.01361458412620     -3.82162585002397      0.02742012857050
  H   0.43850937417589     -2.88763299529347      2.26418073623604
  H   2.41606553203060      0.31221774396991      2.79026208097201
  H   2.14643819331182     -1.24073538959915      3.57953890595752
  H   0.44035226777387      2.66805282527900      2.10069080928102
  H   -0.53018309085905      3.41912827144436     -0.04107071866200
  H   -2.24849677105203      2.04478828810849     -1.18391485316453
  H   -3.02231521286254     -0.08251910528099     -0.16165826770295
  H   -2.04510442004772     -0.86388453958524      1.96389377635989
  H   -2.58827162219689      0.17925176110021      4.41017054915190
  H   -3.84764358298660     -1.29629216300677      5.92451952320731
  H   -2.77414057394461     -3.32104133434839      6.87915847313737
  H   -0.43373547403571     -3.88541020190654      6.27398823400876
  H   0.84186316203306     -2.43218682926573      4.76690560610815
  H   -1.28035391221171      2.54140420302053      4.46623750136626
  H   -0.76652419109401      4.25017797726655      6.17054240304023
  H   1.39558266103816      4.18683615293062      7.38807971425513
  H   3.04959891111122      2.40503963873060      6.89249861910807
  H   2.55432732799880      0.68976725372026      5.19533742596108
  H   0.78296400873731     -2.64074577082618     -2.00643103871586
