# Supplementary material for: Synergy-Promoted Specific Alkyltriphenylphosphonium Binding to CB[8]
Source: J Org Chem. 2025 Feb 10;90(12):4149–57. doi: 10.1021/acs.joc.4c02546 (PMC12123668; doi:10.1021/acs.joc.4c02546)
Supplement: Supplementary file 2 [file jo4c02546_si_002.zip › S1/representative_minima_r2scan3c_cpcm_water/CB7/cb7.xyz]

126
Coordinates from ORCA-job opt
  C   -5.29186499919829      3.18517882583661    -16.05058871460690
  N   -5.38593622909412      3.71878249945090    -17.39096013294879
  C   -5.59852009318679      5.11940675639128    -17.68159936071391
  C   -5.78789532225670      5.13684794399826    -19.22524113268990
  N   -5.47721339705087      3.76809378276268    -19.62116431860025
  C   -5.31692969540116      2.93952469635945    -18.52346010724606
  O   -5.16791977992875      1.72450714724895    -18.55532372704911
  C   -5.88089556501112      3.23455115814120    -20.91306781099465
  N   -4.90360798136334      3.41234773840948    -21.96261858741629
  C   -4.71032513584942      4.65726870256700    -22.67329620554363
  C   -3.68791385202492      4.27779193186123    -23.78243682732591
  N   -3.31495246837702      2.90897119887976    -23.44735305781904
  C   -4.09139818290943      2.39982093123962    -22.42064272265206
  O   -4.07704493538442      1.24562541009271    -22.01146806250308
  C   -2.66572319204058      2.03367686775468    -24.41015262412353
  N   -1.22188404518237      2.08696517956212    -24.38535902181285
  C   -0.45016061863467      3.13577763208787    -25.01509110564257
  C   1.01742005065398      2.64586750555771    -24.84914942707487
  N   0.88763958795523      1.46351202844254    -24.00688057864024
  C   -0.43738977827400      1.11563900105982    -23.80647752384062
  O   -0.83875278332361      0.10784570454319    -23.23828169826868
  C   1.94965205121025      0.47632568933254    -23.90225053621622
  N   2.89537137792825      0.72829087749921    -22.83898764903558
  C   3.96631205176690      1.69546344319327    -22.93255926641728
  C   4.77194814980876      1.45997511126782    -21.62224431533527
  N   3.95045196787963      0.50872137388028    -20.88374249440598
  C   2.89595973816588      0.03873956764898    -21.64802280966677
  O   2.11892933740501     -0.85261148611895    -21.33024146422585
  C   4.48802510045074     -0.27519930002904    -19.78275333845546
  N   4.34838355156223      0.34451923031635    -18.48532781916182
  C   5.21282710057124      1.39937002914242    -18.00478772231356
  C   4.74747600577711      1.59635605639112    -16.53342073612484
  N   3.56196121229083      0.75388298253374    -16.43728104374535
  C   3.38936093658598     -0.02388959958358    -17.56905413121788
  O   2.54989103122982     -0.90329759114864    -17.71687715409366
  C   3.00966947888237      0.35335994074623    -15.15346221986879
  N   2.02115157546752      1.26295006101529    -14.62116255534413
  C   2.35165968059429      2.49291383436813    -13.93498738174534
  C   0.97271148693633      2.98898747468201    -13.41000988213034
  N   0.02732372549834      2.04663311842974    -13.99362802830946
  C   0.66950733217301      1.00507706607297    -14.64071129695095
  O   0.13104566968720      0.01589879246834    -15.12104187386512
  C   -1.32532540004489      1.89594207054598    -13.48233267687834
  N   -2.30043286527163      2.75639166575125    -14.11230191095684
  C   -2.45747384214408      4.15774070053925    -13.79156659646251
  C   -3.71580861758636      4.56996391120820    -14.60941388299537
  N   -4.00087424282979      3.38779421000817    -15.41330800144104
  C   -3.20363410232386      2.31501400944248    -15.05226495063638
  O   -3.30376428159641      1.17012827073418    -15.47483286376650
  N   -3.26096776105471      5.72259948943988    -15.35486270184440
  C   -4.12906695025120      6.54198090170007    -16.16875311382546
  N   -4.43756671994967      5.97637320739512    -17.47244454520796
  C   -4.05437143345747      6.61678763858650    -18.63875315737577
  O   -3.19221271837196      7.48132259601860    -18.73440038530168
  N   -4.83465399015507      6.13203562152101    -19.66338681591050
  C   -4.73637239587246      6.59797800472507    -21.02761487659814
  N   -4.02267425739185      5.69754157655638    -21.91876270491737
  C   -2.84088738049683      6.08131431562941    -22.52905713721090
  O   -2.11970531352034      7.00764299571925    -22.18104301498935
  N   -2.63745040479553      5.25722286717602    -23.61243557405020
  C   -1.51813107351622      5.39366702570270    -24.51641934597133
  N   -0.46214778997013      4.41468004736624    -24.31613813096421
  C   0.80728837389095      4.79864158910476    -23.92022524522912
  O   1.10881187636234      5.87228112382404    -23.41462154536180
  N   1.67348908198048      3.77313546458237    -24.22388592504659
  C   3.09782555597930      3.84065028833132    -23.98949992707999
  N   3.55100612233509      3.08903452236999    -22.83022862487936
  C   4.14129442270696      3.72404800128380    -21.75076933554156
  O   4.06761513058105      4.91833491502123    -21.49057029576273
  N   4.85020220250487      2.78176024054971    -21.04114671049193
  C   5.62255033567036      3.09080192310095    -19.85993395473324
  N   4.98670132801643      2.70670166786390    -18.60947565868862
  C   4.63533250451032      3.65664891905060    -17.66515847852051
  O   4.50028905677949      4.85659300362299    -17.86836145212427
  N   4.49465429245046      3.01798845210191    -16.45419037518185
  C   4.18212816584095      3.70647905007340    -15.22227730014838
  N   2.79793751917179      3.57884322081440    -14.79751341784173
  C   1.96010070185476      4.67722448082949    -14.72224922308853
  O   2.15104034769423      5.76617725722078    -15.24938488514901
  N   0.89040868287528      4.33852971685694    -13.92491968257845
  C   -0.17148246256797      5.25853334607456    -13.58902716302176
  N   -1.41243282402854      5.03011403731720    -14.31239784568129
  C   -1.92160596887473      5.98407195872192    -15.17668904724539
  O   -1.29531660960431      6.91247186429321    -15.67198032405346
  H   -5.47454135362055      2.10819673942925    -16.10763295524039
  H   -6.06844051960691      3.66069820377539    -15.43430364268276
  H   -6.46307703707792      5.50389148825489    -17.12199432230887
  H   -6.80372606721680      5.40668471835175    -19.54690174319860
  H   -6.81469543884260      3.72609919813474    -21.22076856244783
  H   -6.05240069814225      2.16060246020252    -20.79608418110962
  H   -5.66744355867925      5.03497446469923    -23.06019035919936
  H   -4.09758241799837      4.32319509097019    -24.80159383318064
  H   -2.96579544049048      1.00544749339198    -24.18848655767790
  H   -3.00573358745773      2.30680595950183    -25.41961784538071
  H   -0.76010791941161      3.26838456371854    -26.06146648646428
  H   1.51029813494708      2.38830606381611    -25.79740798247699
  H   2.49759073935100      0.44441106382240    -24.85482273859879
  H   1.48782122823115     -0.49700758695585    -23.71277108022961
  H   4.55169792509678      1.53713750220259    -23.84927997564178
  H   5.77836864127619      1.04976258159378    -21.78673450354114
  H   3.95198540424156     -1.22846683926963    -19.75557374843967
  H   5.55606200285652     -0.45783636900779    -19.96759636795242
  H   6.26863962331622      1.10922870120994    -18.10268260070330
  H   5.49418023153474      1.29497563868763    -15.78508808600452
  H   2.53004060137461     -0.62128489919345    -15.28244673572995
  H   3.83096892763140      0.26817411119431    -14.42768498032648
  H   3.08953890680935      2.30671457977526    -13.14159362189405
  H   0.88734497127496      2.98780042533620    -12.31389786265973
  H   -1.32011149994053      2.10774289104233    -12.40366438796152
  H   -1.63684351158361      0.86128778016268    -13.65342004278059
  H   -2.56697715513255      4.29660230726585    -12.70681302134560
  H   -4.58460432210311      4.82833163524391    -13.98754732946780
  H   -5.06940694995721      6.70038047122671    -15.62122891425496
  H   -3.62957316529468      7.50214718130855    -16.32719221904375
  H   -5.75360317578456      6.74735874467092    -21.41685619749375
  H   -4.20401760124050      7.55348161007819    -21.01610584895739
  H   -1.08745943761424      6.38803389394576    -24.36629159346092
  H   -1.89115607338235      5.30541778585226    -25.54679340087257
  H   3.35977039400269      4.89131550783405    -23.83371461393946
  H   3.61527226643128      3.45957891594575    -24.88163561127445
  H   5.78141418672151      4.17297340439192    -19.83993209513580
  H   6.59156847542996      2.57695096768694    -19.93376481019263
  H   4.83203107954743      3.30918818186564    -14.42959154279993
  H   4.39218807315471      4.76954117767758    -15.37116386374593
  H   -0.37243292512069      5.18182461947773    -12.51083144888567
  H   0.17593160095117      6.26813208754839    -13.82718701438765
