# Supplementary material for: Synergy-Promoted Specific Alkyltriphenylphosphonium Binding to CB[8]
Source: J Org Chem. 2025 Feb 10;90(12):4149–57. doi: 10.1021/acs.joc.4c02546 (PMC12123668; doi:10.1021/acs.joc.4c02546)
Supplement: Supplementary file 2 [file jo4c02546_si_002.zip › S1/representative_minima_r2scan3c_cpcm_water/CB8/cb8.xyz]

144
Coordinates from ORCA-job CB8_o_f_w
  C   -6.12484641630087     -2.51434886895172     -0.01332052010053
  H   -7.22046587298876     -2.60762130025805      0.00304827931382
  N   -5.68759903488817     -1.87058366891557     -1.23642537552541
  C   -4.80839244829096     -2.64682886717792     -1.96150124137984
  O   -4.34046755706594     -2.37193039221770     -3.05955547304999
  N   -4.56647013605651     -3.79897020009751     -1.24051105563384
  C   -3.94300159157768     -4.96398201113810     -1.83588033856676
  N   -2.66381629266706     -5.31098229348706     -1.25231680013748
  C   -1.48656933779279     -5.27003286675873     -1.97163763009185
  O   -1.32907912124321     -4.74810159182197     -3.06860788278192
  N   -0.52394245346636     -5.94006434515156     -1.24561877899294
  C   0.75338642576835     -6.32261033330347     -1.80926645494859
  N   1.88949750204252     -5.65130001825435     -1.20924546142084
  C   2.72135182900061     -4.82464352569446     -1.93859596153819
  O   2.48810961644057     -4.36645915334176     -3.05030418333983
  N   3.87007598072607     -4.62441367303933     -1.20295583691169
  C   5.05590956330838     -4.00436271598020     -1.75622020201388
  N   5.36882807734547     -2.70680034955493     -1.19258627381532
  C   5.32341357108872     -1.54363781613072     -1.93332595354469
  O   4.83810320550298     -1.41916984657957     -3.05101827724548
  N   5.93999200086208     -0.54933798324556     -1.19995056809481
  C   6.34765697636126      0.70858767648538     -1.79409677618990
  N   5.68625041399227      1.86892761997994     -1.23634765045742
  C   4.80714529788439      2.64499063450352     -1.96187421819780
  O   4.33857731761778      2.36922781859213     -3.05944163342502
  N   4.56634206949060      3.79792885535998     -1.24199962648640
  C   3.94022012517214      4.96172894838862     -1.83654183218929
  N   2.66145047472452      5.30689422462144     -1.25043618881230
  C   1.48453957648435      5.27089208381478     -1.97101620281654
  O   1.32597062964192      4.74953856806822     -3.06809350870834
  N   0.52412087675843      5.94497463939449     -1.24610860314573
  C   -0.75369802570018      6.32785464562366     -1.80833780384656
  N   -1.88953288490682      5.65504373018840     -1.20957142602473
  C   -2.71860400926044      4.82538519502734     -1.93845535874057
  O   -2.48413836591669      4.36795011723270     -3.05020494905627
  N   -3.86626429735512      4.62064996552254     -1.20212239635519
  C   -5.05176954824547      4.00180119001036     -1.75778275743097
  N   -5.36719825239250      2.70499959342422     -1.19401355357688
  C   -5.32179378039557      1.54132587206750     -1.93386326511419
  O   -4.83547467169365      1.41572054830057     -3.05099472256075
  N   -5.93975137335473      0.54793165167213     -1.20037405972685
  C   -6.52685130752181      1.05158937881781      0.02939680808971
  H   -7.61504607850976      0.89335058665923      0.02851207778457
  N   -5.93797487869201      0.52432211299610      1.24545068248316
  C   -6.32063465695041     -0.75282111736774      1.80951833813893
  N   -5.64950377876553     -1.88917231064710      1.20976527129536
  C   -4.82245565405952     -2.72066161744986      1.93907826058457
  O   -4.36389674040641     -2.48698282314098      3.05053344626281
  N   -4.62219444794574     -3.86955367842442      1.20366688750872
  C   -4.00243610349184     -5.05530944013895      1.75745505750994
  N   -2.70534655862812     -5.36924477845267      1.19326746595273
  C   -1.54189951011523     -5.32471371230399      1.93362977375914
  O   -1.41657887773856     -4.83908356868226      3.05108812128703
  N   -0.54844764247899     -5.94262993606150      1.20022376318842
  C   0.70931763474724     -6.35128016792620      1.79407356589224
  N   1.87010851172492     -5.69019187746134      1.23696614798657
  C   2.64494832476421     -4.80961929948629      1.96183787159607
  O   2.36908811939898     -4.34153419718161      3.05958007575891
  N   3.79703837184971     -4.56653774114514      1.24109095660660
  C   4.96134087840951     -3.94227862925465      1.83707398011200
  N   5.30823780769897     -2.66331469732254      1.25291495438206
  C   5.26759333913834     -1.48590206062892      1.97201200115483
  O   4.74552068844384     -1.32800026935787      3.06884656648714
  N   5.93801305765221     -0.52358623259958      1.24588966039122
  C   6.32120035159977      0.75356703393987      1.80958947288721
  N   5.65032489523842      1.89003066210858      1.20983905772565
  C   4.82336287810371      2.72180538198890      1.93881138271319
  O   4.36580794340389      2.48913791816667      3.05088442192141
  N   4.62159312487893      3.86973269558257      1.20211343599105
  C   4.00494478630782      5.05691508067708      1.75669921434613
  N   2.70764553627909      5.37336347028164      1.19488603788970
  C   1.54384969775003      5.32399526018100      1.93400265706308
  O   1.41931115675631      4.83753490188521      3.05119416545672
  N   0.54863755533675      5.93848160695399      1.19979560324179
  C   -0.70883418815753      6.34642811592759      1.79492819461410
  N   -1.86961663549539      5.68629541570050      1.23667105450741
  C   -2.64733670300540      4.80872138223518      1.96229790573322
  O   -2.37266375662437      4.34003234312113      3.06009467688863
  N   -3.80045094065333      4.56961922974266      1.24222492048737
  C   -4.96514523286290      3.94424333626953      1.83583028150955
  N   -5.30949218894666      2.66447564461667      1.25163163425220
  C   -5.26892331082132      1.48754455386600      1.97160338566469
  O   -4.74786367555881      1.33074053363946      3.06907284071781
  C   -6.10728666141167      2.54988618547464      0.04381924942634
  H   -6.95551023488131      3.24893371081489      0.07566035861802
  C   -3.87808878006825      5.37568058048088      0.03573373484263
  H   -4.75310246898147      6.04115409709003      0.07295717549844
  C   -2.51433123779471      6.12654509653627      0.01494119755379
  H   -2.60825922350560      7.22215231599529      0.00165380880144
  C   1.05205797001449      6.52946302130186     -0.02855611315168
  H   0.89440230622509      7.61772650513354     -0.02397768938680
  C   2.55009811352349      6.10911693631183     -0.04487722725920
  H   3.24949781418601      6.95685283795814     -0.08143045237276
  C   5.37450278079162      3.87809882545871     -0.03688799697398
  H   6.04040825149263      4.75263100864219     -0.07737483932035
  C   6.12455221219722      2.51397637122441     -0.01423746514991
  H   7.22018574702240      2.60730330529945      0.00105766366932
  C   6.52699508523049     -1.05186955956007      0.03036424826429
  H   7.61518800028612     -0.89362320527352      0.02945752192454
  C   6.10746561284219     -2.55016872170096      0.04590846156119
  H   6.95567074306579     -3.24915427379870      0.07958271212388
  C   3.87822792769367     -5.37598186775291      0.03668729492195
  H   4.75306400319507     -6.04140530718070      0.07834322982547
  C   2.51447464920417     -6.12670697773142      0.01397716975021
  H   2.60832750464029     -7.22227045309121     -0.00270454712796
  C   -1.05180398763530     -6.52915868620198     -0.02994195517908
  H   -0.89389179617249     -7.61739934620859     -0.02935185272848
  C   -2.54997438334917     -6.10911318982207     -0.04472448314063
  H   -3.24929286420801     -6.95709395684438     -0.07701564254452
  C   -5.37485230081341     -3.87851946681829     -0.03537239319064
  H   -6.04079314927960     -4.75303888457181     -0.07557086044378
  C   -6.34833125493216     -0.70987242441422     -1.79416389353465
  H   -3.78229889670483     -4.75308338170165     -2.89712954331932
  H   -4.62409782695609     -5.82185438920777     -1.72895071109339
  H   0.73959981952144     -6.07215785238744     -2.87399808896059
  H   0.87961871776058     -7.40860591158550     -1.68659572120514
  H   5.91189664369366     -4.67427892284750     -1.58825817542401
  H   4.89583495992847     -3.87422703668203     -2.83038893761300
  H   6.11081230822201      0.66723313128259     -2.86119763360237
  H   7.43318019129583      0.82625831578051     -1.66049064404209
  H   3.77781003917900      4.75022506752225     -2.89741070274035
  H   4.62037181531379      5.82058895763982     -1.73122994820022
  H   -0.74013356066953      6.07982982596547     -2.87363150603217
  H   -0.88030577225945      7.41345327627287     -1.68311481056413
  H   -4.88946283530495      3.87078494059151     -2.83151387981215
  H   -5.90744218406533      4.67276983064577     -1.59216800962538
  H   -7.40664734294205     -0.87902356976111      1.68695814957785
  H   -6.07010911522020     -0.73870432424049      2.87422431593476
  H   -4.67287242547887     -5.91111186169892      1.59053509017130
  H   -3.87158767236295     -4.89450486144742      2.83143108432623
  H   0.82644168007313     -7.43673556786085      1.65960810823904
  H   0.66810867663274     -6.11525856789733      2.86136062475510
  H   5.81956877423062     -4.62312795900875      1.73132398381478
  H   4.74950044345839     -3.78094055118158      2.89803854122192
  H   7.40721609723027      0.87934167324499      1.68669280112352
  H   6.07097129178743      0.73982181292967      2.87436897462113
  H   4.67661633807618      5.91142357709595      1.58832729866943
  H   3.87565950043398      4.89669180297959      2.83094828747422
  H   -0.66737726702853      6.10825697623206      2.86173400764611
  H   -0.82585585290790      7.43222938197417      1.66274344824704
  H   -5.82388353579919      4.62402991970375      1.72774089512088
  H   -4.75543878874581      3.78376836772031      2.89734893846484
  H   -6.11174898767616     -0.66896449133019     -2.86133825075116
  H   -7.43388346200023     -0.82680233299556     -1.66022395684160
